# Supplementary material for: Bacterial age distribution in soil – Generational gaps in adjacent hot and cold spots
Source: PLoS Comput Biol. 2022 Feb 25;18(2):e1009857. doi: 10.1371/journal.pcbi.1009857 (PMC8906644; doi:10.1371/journal.pcbi.1009857)
Supplement: S1 Data — (ZIP) [file pcbi.1009857.s010.zip]

Archive with 1,197 entries (985 files):
- S1_Data/
- S1_Data/startNormal_GT.m
- __MACOSX/S1_Data/._startNormal_GT.m
- S1_Data/.DS_Store
- __MACOSX/S1_Data/._.DS_Store
- S1_Data/startNomot_GT.m
- __MACOSX/S1_Data/._startNomot_GT.m
- S1_Data/GT_Normal/
- __MACOSX/S1_Data/._GT_Normal
- S1_Data/startNormal_GT 1.m
- __MACOSX/S1_Data/._startNormal_GT 1.m
- S1_Data/GT_Nooxy/
- S1_Data/fbaibm-master/
- __MACOSX/S1_Data/._fbaibm-master
- S1_Data/startNooxy_GT.m
- __MACOSX/S1_Data/._startNooxy_GT.m
- S1_Data/GT_Dynamic/
- S1_Data/GT_Nomot/
- S1_Data/startDynamic_GT.m
- __MACOSX/S1_Data/._startDynamic_GT.m
- S1_Data/GT_Normal/.DS_Store
- __MACOSX/S1_Data/GT_Normal/._.DS_Store
- S1_Data/GT_Normal/IO/
- S1_Data/GT_Nooxy/IO/
- S1_Data/fbaibm-master/init/
- S1_Data/fbaibm-master/temp/
- S1_Data/fbaibm-master/bio/
- S1_Data/fbaibm-master/.DS_Store
- __MACOSX/S1_Data/fbaibm-master/._.DS_Store
- S1_Data/fbaibm-master/analysis/
- S1_Data/fbaibm-master/simulationLoop_FBAIBM.m
- __MACOSX/S1_Data/fbaibm-master/._simulationLoop_FBAIBM.m
- S1_Data/fbaibm-master/io/
- S1_Data/fbaibm-master/tfba/
- S1_Data/fbaibm-master/preSimulationAnalysis_FBAIBM.m
- __MACOSX/S1_Data/fbaibm-master/._preSimulationAnalysis_FBAIBM.m
- S1_Data/fbaibm-master/admin/
- S1_Data/fbaibm-master/startSimulations_FBAIBM.m
- __MACOSX/S1_Data/fbaibm-master/._startSimulations_FBAIBM.m
- S1_Data/fbaibm-master/glpkmex/
- S1_Data/fbaibm-master/continueSimulations_FBAIBM.m
- __MACOSX/S1_Data/fbaibm-master/._continueSimulations_FBAIBM.m
- S1_Data/fbaibm-master/phys/
- S1_Data/fbaibm-master/testing/
- S1_Data/fbaibm-master/main_FBAIBM.m
- __MACOSX/S1_Data/fbaibm-master/._main_FBAIBM.m
- S1_Data/fbaibm-master/chem/
- S1_Data/fbaibm-master/.git/
- S1_Data/fbaibm-master/error/
- S1_Data/fbaibm-master/hydro/
- S1_Data/GT_Dynamic/.DS_Store
- __MACOSX/S1_Data/GT_Dynamic/._.DS_Store
- S1_Data/GT_Dynamic/IO/
- S1_Data/GT_Nomot/IO/
- S1_Data/GT_Normal/IO/Temp/
- S1_Data/GT_Normal/IO/Bio/
- S1_Data/GT_Normal/IO/.DS_Store
- __MACOSX/S1_Data/GT_Normal/IO/._.DS_Store
- S1_Data/GT_Normal/IO/Phys/
- S1_Data/GT_Normal/IO/Chem/
- S1_Data/GT_Normal/IO/SimulationSpec.txt
- S1_Data/GT_Nooxy/IO/Temp/
- S1_Data/GT_Nooxy/IO/Bio/
- S1_Data/GT_Nooxy/IO/.DS_Store
- __MACOSX/S1_Data/GT_Nooxy/IO/._.DS_Store
- S1_Data/GT_Nooxy/IO/Phys/
- S1_Data/GT_Nooxy/IO/Chem/
- S1_Data/GT_Nooxy/IO/SimulationSpec.txt
- __MACOSX/S1_Data/GT_Nooxy/IO/._SimulationSpec.txt
- S1_Data/fbaibm-master/init/geometryGeneration/
- S1_Data/fbaibm-master/init/prepareModelStruct_FBAIBM.m
- __MACOSX/S1_Data/fbaibm-master/init/._prepareModelStruct_FBAIBM.m
- S1_Data/fbaibm-master/init/prepareModelPaths_FBAIBM.m
- __MACOSX/S1_Data/fbaibm-master/init/._prepareModelPaths_FBAIBM.m
- S1_Data/fbaibm-master/init/prepareObservationVectors_FBAIBM.m
- __MACOSX/S1_Data/fbaibm-master/init/._prepareObservationVectors_FBAIBM.m
- S1_Data/fbaibm-master/temp/storeVideoData_FBAIBM.m
- __MACOSX/S1_Data/fbaibm-master/temp/._storeVideoData_FBAIBM.m
- S1_Data/fbaibm-master/bio/.DS_Store
- __MACOSX/S1_Data/fbaibm-master/bio/._.DS_Store
- S1_Data/fbaibm-master/bio/motility/
- S1_Data/fbaibm-master/bio/bacterialDeath_FBAIBM.m
- __MACOSX/S1_Data/fbaibm-master/bio/._bacterialDeath_FBAIBM.m
- S1_Data/fbaibm-master/bio/metabolism/
- S1_Data/fbaibm-master/bio/bacterialDivision_FBAIBM.m
- __MACOSX/S1_Data/fbaibm-master/bio/._bacterialDivision_FBAIBM.m
- S1_Data/fbaibm-master/analysis/bio/
- S1_Data/fbaibm-master/analysis/.DS_Store
- __MACOSX/S1_Data/fbaibm-master/analysis/._.DS_Store
- S1_Data/fbaibm-master/analysis/general/
- S1_Data/fbaibm-master/analysis/preSimulationAnalysis_FBAIBM.m
- __MACOSX/S1_Data/fbaibm-master/analysis/._preSimulationAnalysis_FBAIBM.m
- S1_Data/fbaibm-master/analysis/phys/
- S1_Data/fbaibm-master/analysis/chem/
- S1_Data/fbaibm-master/analysis/hydro/
- S1_Data/fbaibm-master/io/readTxtFile_FBAIBM.m
- __MACOSX/S1_Data/fbaibm-master/io/._readTxtFile_FBAIBM.m
- S1_Data/fbaibm-master/io/loadSimulationSpec_FBAIBM.m
- __MACOSX/S1_Data/fbaibm-master/io/._loadSimulationSpec_FBAIBM.m
- S1_Data/fbaibm-master/io/temp/
- S1_Data/fbaibm-master/io/bio/
- S1_Data/fbaibm-master/io/.DS_Store
- __MACOSX/S1_Data/fbaibm-master/io/._.DS_Store
- S1_Data/fbaibm-master/io/phys/
- S1_Data/fbaibm-master/io/administrative/
- S1_Data/fbaibm-master/io/chem/
- S1_Data/fbaibm-master/io/hydro/
- S1_Data/fbaibm-master/io/loadInitialisationFiles_FBAIBM.m
- __MACOSX/S1_Data/fbaibm-master/io/._loadInitialisationFiles_FBAIBM.m
- S1_Data/fbaibm-master/tfba/solveTFBAmodel.m
- __MACOSX/S1_Data/fbaibm-master/tfba/._solveTFBAmodel.m
- S1_Data/fbaibm-master/tfba/changeToCPLEX.m
- __MACOSX/S1_Data/fbaibm-master/tfba/._changeToCPLEX.m
- S1_Data/fbaibm-master/admin/getDateTimeString_FBAIBM.m
- __MACOSX/S1_Data/fbaibm-master/admin/._getDateTimeString_FBAIBM.m
- S1_Data/fbaibm-master/admin/getFileNames_FBAIBM.m
- __MACOSX/S1_Data/fbaibm-master/admin/._getFileNames_FBAIBM.m
- S1_Data/fbaibm-master/glpkmex/qptest.m
- __MACOSX/S1_Data/fbaibm-master/glpkmex/._qptest.m
- S1_Data/fbaibm-master/glpkmex/qpsolng.m
- __MACOSX/S1_Data/fbaibm-master/glpkmex/._qpsolng.m
- S1_Data/fbaibm-master/glpkmex/glpkcc.mexa64
- __MACOSX/S1_Data/fbaibm-master/glpkmex/._glpkcc.mexa64
- S1_Data/fbaibm-master/glpkmex/INSTALL
- __MACOSX/S1_Data/fbaibm-master/glpkmex/._INSTALL
- S1_Data/fbaibm-master/glpkmex/glpktest1.m
- __MACOSX/S1_Data/fbaibm-master/glpkmex/._glpktest1.m
- S1_Data/fbaibm-master/glpkmex/makeglpkmex.m
- __MACOSX/S1_Data/fbaibm-master/glpkmex/._makeglpkmex.m
- S1_Data/fbaibm-master/glpkmex/glpkcc.mexw64
- __MACOSX/S1_Data/fbaibm-master/glpkmex/._glpkcc.mexw64
- S1_Data/fbaibm-master/glpkmex/ChangeLog
- __MACOSX/S1_Data/fbaibm-master/glpkmex/._ChangeLog
- S1_Data/fbaibm-master/glpkmex/Contents.m
- __MACOSX/S1_Data/fbaibm-master/glpkmex/._Contents.m
- S1_Data/fbaibm-master/glpkmex/glpktest2.m
- __MACOSX/S1_Data/fbaibm-master/glpkmex/._glpktest2.m
- S1_Data/fbaibm-master/glpkmex/COPYING
- __MACOSX/S1_Data/fbaibm-master/glpkmex/._COPYING
- S1_Data/fbaibm-master/glpkmex/glpkcc.mexmaci64
- __MACOSX/S1_Data/fbaibm-master/glpkmex/._glpkcc.mexmaci64
- S1_Data/fbaibm-master/glpkmex/glpkcc.cpp
- __MACOSX/S1_Data/fbaibm-master/glpkmex/._glpkcc.cpp
- S1_Data/fbaibm-master/glpkmex/SimpleLP.mps
- __MACOSX/S1_Data/fbaibm-master/glpkmex/._SimpleLP.mps
- S1_Data/fbaibm-master/glpkmex/glpkcc.mexw32
- __MACOSX/S1_Data/fbaibm-master/glpkmex/._glpkcc.mexw32
- S1_Data/fbaibm-master/glpkmex/qpng.m
- __MACOSX/S1_Data/fbaibm-master/glpkmex/._qpng.m
- S1_Data/fbaibm-master/glpkmex/glpk.m
- __MACOSX/S1_Data/fbaibm-master/glpkmex/._glpk.m
- S1_Data/fbaibm-master/glpkmex/glpksparse.m
- __MACOSX/S1_Data/fbaibm-master/glpkmex/._glpksparse.m
- S1_Data/fbaibm-master/glpkmex/glpkmex.m
- __MACOSX/S1_Data/fbaibm-master/glpkmex/._glpkmex.m
- S1_Data/fbaibm-master/phys/calculateGeometryNodes_FBAIBM.m
- __MACOSX/S1_Data/fbaibm-master/phys/._calculateGeometryNodes_FBAIBM.m
- S1_Data/fbaibm-master/phys/getGeometryNode_FBAIBM.m
- __MACOSX/S1_Data/fbaibm-master/phys/._getGeometryNode_FBAIBM.m
- S1_Data/fbaibm-master/phys/getChannelAngle_FBAIBM.m
- __MACOSX/S1_Data/fbaibm-master/phys/._getChannelAngle_FBAIBM.m
- S1_Data/fbaibm-master/phys/calculateConnectionNodes_FBAIBM.m
- __MACOSX/S1_Data/fbaibm-master/phys/._calculateConnectionNodes_FBAIBM.m
- S1_Data/fbaibm-master/phys/calculatePoreProperties_FBAIBM.m
- __MACOSX/S1_Data/fbaibm-master/phys/._calculatePoreProperties_FBAIBM.m
- S1_Data/fbaibm-master/phys/getNetworkMesh_FBAIBM.m
- __MACOSX/S1_Data/fbaibm-master/phys/._getNetworkMesh_FBAIBM.m
- S1_Data/fbaibm-master/phys/calculateAngularityFactor_FBAIBM.m
- __MACOSX/S1_Data/fbaibm-master/phys/._calculateAngularityFactor_FBAIBM.m
- S1_Data/fbaibm-master/testing/TEST_getNetworkMesh.m
- __MACOSX/S1_Data/fbaibm-master/testing/._TEST_getNetworkMesh.m
- S1_Data/fbaibm-master/testing/TEST_calculateAngularityFactor_FBAIBM.m
- __MACOSX/S1_Data/fbaibm-master/testing/._TEST_calculateAngularityFactor_FBAIBM.m
- S1_Data/fbaibm-master/testing/assertAbsTol_FBAIBM.m
- __MACOSX/S1_Data/fbaibm-master/testing/._assertAbsTol_FBAIBM.m
- S1_Data/fbaibm-master/testing/TEST_getChannelAngle_FBAIBM.m
- __MACOSX/S1_Data/fbaibm-master/testing/._TEST_getChannelAngle_FBAIBM.m
- S1_Data/fbaibm-master/chem/setChemicalConcentrations_FBAIBM.m
- __MACOSX/S1_Data/fbaibm-master/chem/._setChemicalConcentrations_FBAIBM.m
- S1_Data/fbaibm-master/chem/diffuseSubstrate_FBAIBM.m
- __MACOSX/S1_Data/fbaibm-master/chem/._diffuseSubstrate_FBAIBM.m
- S1_Data/fbaibm-master/chem/getDiffusionMatrix_FBAIBM.m
- __MACOSX/S1_Data/fbaibm-master/chem/._getDiffusionMatrix_FBAIBM.m
- S1_Data/fbaibm-master/chem/updateBoundaryID_FBAIBM.m
- __MACOSX/S1_Data/fbaibm-master/chem/._updateBoundaryID_FBAIBM.m
- S1_Data/fbaibm-master/chem/updateChemicalDomain_FBAIBM.m
- __MACOSX/S1_Data/fbaibm-master/chem/._updateChemicalDomain_FBAIBM.m
- S1_Data/fbaibm-master/chem/updateLaplacian_FBAIBM.m
- __MACOSX/S1_Data/fbaibm-master/chem/._updateLaplacian_FBAIBM.m
- S1_Data/fbaibm-master/chem/getBoundary_FBAIBM.m
- __MACOSX/S1_Data/fbaibm-master/chem/._getBoundary_FBAIBM.m
- S1_Data/fbaibm-master/chem/chemicalDiffusion_FBAIBM.m
- __MACOSX/S1_Data/fbaibm-master/chem/._chemicalDiffusion_FBAIBM.m
- S1_Data/fbaibm-master/.git/.DS_Store
- __MACOSX/S1_Data/fbaibm-master/.git/._.DS_Store
- S1_Data/fbaibm-master/.git/config
- __MACOSX/S1_Data/fbaibm-master/.git/._config
- S1_Data/fbaibm-master/.git/objects/
- S1_Data/fbaibm-master/.git/.COMMIT_EDITMSG.swp
- __MACOSX/S1_Data/fbaibm-master/.git/._.COMMIT_EDITMSG.swp
- S1_Data/fbaibm-master/.git/HEAD
- __MACOSX/S1_Data/fbaibm-master/.git/._HEAD
- S1_Data/fbaibm-master/.git/info/
- S1_Data/fbaibm-master/.git/logs/
- S1_Data/fbaibm-master/.git/description
- __MACOSX/S1_Data/fbaibm-master/.git/._description
- S1_Data/fbaibm-master/.git/hooks/
- S1_Data/fbaibm-master/.git/refs/
- S1_Data/fbaibm-master/.git/index
- __MACOSX/S1_Data/fbaibm-master/.git/._index
- S1_Data/fbaibm-master/.git/COMMIT_EDITMSG
- __MACOSX/S1_Data/fbaibm-master/.git/._COMMIT_EDITMSG
- S1_Data/fbaibm-master/error/createLogBook_FBAIBM.m
- __MACOSX/S1_Data/fbaibm-master/error/._createLogBook_FBAIBM.m
- S1_Data/fbaibm-master/error/checkFileExistance_FBAIBM.m
- __MACOSX/S1_Data/fbaibm-master/error/._checkFileExistance_FBAIBM.m
- S1_Data/fbaibm-master/error/checkDirectories_FBAIBM.m
- __MACOSX/S1_Data/fbaibm-master/error/._checkDirectories_FBAIBM.m
- S1_Data/fbaibm-master/error/addLogBookEntry_FBAIBM.m
- __MACOSX/S1_Data/fbaibm-master/error/._addLogBookEntry_FBAIBM.m
- S1_Data/fbaibm-master/error/checkDataFormat_FBAIBM.m
- __MACOSX/S1_Data/fbaibm-master/error/._checkDataFormat_FBAIBM.m
- S1_Data/fbaibm-master/hydro/invasionPercolation_FBAIBM.m
- __MACOSX/S1_Data/fbaibm-master/hydro/._invasionPercolation_FBAIBM.m
- S1_Data/fbaibm-master/hydro/calculateVolumePore_FBAIBM.m
- __MACOSX/S1_Data/fbaibm-master/hydro/._calculateVolumePore_FBAIBM.m
- S1_Data/fbaibm-master/hydro/updateHydrology_FBAIBM.m
- __MACOSX/S1_Data/fbaibm-master/hydro/._updateHydrology_FBAIBM.m
- S1_Data/fbaibm-master/hydro/calculateInterfacialCurvature_FBAIBM.m
- __MACOSX/S1_Data/fbaibm-master/hydro/._calculateInterfacialCurvature_FBAIBM.m
- S1_Data/fbaibm-master/hydro/calculateVolumeChannel_FBAIBM.m
- __MACOSX/S1_Data/fbaibm-master/hydro/._calculateVolumeChannel_FBAIBM.m
- S1_Data/fbaibm-master/hydro/calculateWFTPore_FBAIBM.m
- __MACOSX/S1_Data/fbaibm-master/hydro/._calculateWFTPore_FBAIBM.m
- S1_Data/fbaibm-master/hydro/calculateWaterAreaPore_FBAIBM.m
- __MACOSX/S1_Data/fbaibm-master/hydro/._calculateWaterAreaPore_FBAIBM.m
- S1_Data/fbaibm-master/hydro/calculateAirAreaPore_FBAIBM.m
- __MACOSX/S1_Data/fbaibm-master/hydro/._calculateAirAreaPore_FBAIBM.m
- S1_Data/fbaibm-master/hydro/getInvadedAdjacency_FBAIBM.m
- __MACOSX/S1_Data/fbaibm-master/hydro/._getInvadedAdjacency_FBAIBM.m
- S1_Data/GT_Dynamic/IO/Temp/
- S1_Data/GT_Dynamic/IO/Bio/
- S1_Data/GT_Dynamic/IO/.DS_Store
- __MACOSX/S1_Data/GT_Dynamic/IO/._.DS_Store
- S1_Data/GT_Dynamic/IO/Phys/
- S1_Data/GT_Dynamic/IO/Chem/
- S1_Data/GT_Dynamic/IO/SimulationSpec.txt
- __MACOSX/S1_Data/GT_Dynamic/IO/._SimulationSpec.txt
- S1_Data/GT_Nomot/IO/Temp/
- S1_Data/GT_Nomot/IO/Bio/
- S1_Data/GT_Nomot/IO/.DS_Store
- __MACOSX/S1_Data/GT_Nomot/IO/._.DS_Store
- S1_Data/GT_Nomot/IO/Phys/
- S1_Data/GT_Nomot/IO/Chem/
- S1_Data/GT_Nomot/IO/SimulationSpec.txt
- __MACOSX/S1_Data/GT_Nomot/IO/._SimulationSpec.txt
- S1_Data/GT_Normal/IO/Temp/Temporal.txt
- S1_Data/GT_Normal/IO/Bio/MetabolismSpecies1.txt
- __MACOSX/S1_Data/GT_Normal/IO/Bio/._MetabolismSpecies1.txt
- S1_Data/GT_Normal/IO/Bio/InoculationSpec1.txt
- __MACOSX/S1_Data/GT_Normal/IO/Bio/._InoculationSpec1.txt
- S1_Data/GT_Normal/IO/Bio/InoculationSpec3.txt
- __MACOSX/S1_Data/GT_Normal/IO/Bio/._InoculationSpec3.txt
- S1_Data/GT_Normal/IO/Bio/InoculationSpec2.txt
- S1_Data/GT_Normal/IO/Bio/MotilitySpecies1.txt
- S1_Data/GT_Normal/IO/Bio/SpeciesSpec.txt
- __MACOSX/S1_Data/GT_Normal/IO/Bio/._SpeciesSpec.txt
- S1_Data/GT_Normal/IO/Bio/GeneralSpecies1.txt
- __MACOSX/S1_Data/GT_Normal/IO/Bio/._GeneralSpecies1.txt
- S1_Data/GT_Normal/IO/Phys/Hydration1.txt
- S1_Data/GT_Normal/IO/Phys/Hydration2.txt
- S1_Data/GT_Normal/IO/Phys/Hydration3.txt
- S1_Data/GT_Normal/IO/Phys/Hydration7.txt
- S1_Data/GT_Normal/IO/Phys/Hydration6.txt
- S1_Data/GT_Normal/IO/Phys/NodeBoundaries.txt
- S1_Data/GT_Normal/IO/Phys/NodeCoordinates.txt
- S1_Data/GT_Normal/IO/Phys/Hydration4.txt
- S1_Data/GT_Normal/IO/Phys/Hydration5.txt
- S1_Data/GT_Normal/IO/Phys/Hydration8.txt
- S1_Data/GT_Normal/IO/Phys/Geometry.txt
- S1_Data/GT_Normal/IO/Phys/HydrationBoundary.txt
- S1_Data/GT_Normal/IO/Phys/NodeAdjacency.txt
- S1_Data/GT_Normal/IO/Chem/SubstrateSpec.txt
- S1_Data/GT_Normal/IO/Chem/InitialConc.txt
- S1_Data/GT_Normal/IO/Chem/Boundary2.txt
- S1_Data/GT_Normal/IO/Chem/Boundary1.txt
- S1_Data/GT_Nooxy/IO/Temp/Temporal.txt
- __MACOSX/S1_Data/GT_Nooxy/IO/Temp/._Temporal.txt
- S1_Data/GT_Nooxy/IO/Bio/MetabolismSpecies1.txt
- __MACOSX/S1_Data/GT_Nooxy/IO/Bio/._MetabolismSpecies1.txt
- S1_Data/GT_Nooxy/IO/Bio/InoculationSpec1.txt
- __MACOSX/S1_Data/GT_Nooxy/IO/Bio/._InoculationSpec1.txt
- S1_Data/GT_Nooxy/IO/Bio/InoculationSpec3.txt
- __MACOSX/S1_Data/GT_Nooxy/IO/Bio/._InoculationSpec3.txt
- S1_Data/GT_Nooxy/IO/Bio/InoculationSpec2.txt
- __MACOSX/S1_Data/GT_Nooxy/IO/Bio/._InoculationSpec2.txt
- S1_Data/GT_Nooxy/IO/Bio/MotilitySpecies1.txt
- __MACOSX/S1_Data/GT_Nooxy/IO/Bio/._MotilitySpecies1.txt
- S1_Data/GT_Nooxy/IO/Bio/SpeciesSpec.txt
- __MACOSX/S1_Data/GT_Nooxy/IO/Bio/._SpeciesSpec.txt
[truncated: 897 more entries]
