# Supplementary material for: Bacterial age distribution in soil – Generational gaps in adjacent hot and cold spots
Source: PLoS Comput Biol. 2022 Feb 25;18(2):e1009857. doi: 10.1371/journal.pcbi.1009857 (PMC8906644; doi:10.1371/journal.pcbi.1009857)
Supplement: S1 Data — (ZIP) [file pcbi.1009857.s010.zip › S1_Data/startNooxy_GT.m]

function startNooxy_GT(simNum)

rng('shuffle');


% General properties
SimulationName='GT_Nooxy'
FolderName='GT_Nooxy'
NumInoculations=3;
NumHydrations=8;

% ParalellOption is either Growth or Simulation
ParalellOption='none';
CoreNumbers=1;
SolverName='glpk';


pathStump=cd;
addpath(genpath(fullfile(pathStump,'fbaibm-master')))
addpath(genpath(fullfile(pathStump,'cobratoolbox')))

videoOption=0;
% Start the actual simulation;
startSimulations_FBAIBM(FolderName,SimulationName,NumHydrations,NumInoculations,ParalellOption,CoreNumbers,SolverName,pathStump,videoOption,simNum)


end
%profsave
