# Supplementary material for: Bacterial age distribution in soil – Generational gaps in adjacent hot and cold spots
Source: PLoS Comput Biol. 2022 Feb 25;18(2):e1009857. doi: 10.1371/journal.pcbi.1009857 (PMC8906644; doi:10.1371/journal.pcbi.1009857)
Supplement: S1 Data — (ZIP) [file pcbi.1009857.s010.zip › S1_Data/fbaibm-master/startSimulations_FBAIBM.m]

function []=startSimulations_FBAIBM(SimulationFolder, SimulationName, HydrationNumber, InoculationNumber, ParalellOption,CoreNumbers, SolverName, pathStump, videoOption,simNum)


modelPath=cd;
% Get values for all simulations as a cross-matrix
[HydrationMatrix,InoculationMatrix]=meshgrid(1:HydrationNumber,1:InoculationNumber);
HydrationVector=reshape(HydrationMatrix,[],1);
InoculationVector=reshape(InoculationMatrix,[],1);

% Get the folders
metabolicPath=fullfile(pathStump,'MetabolicNetworks');
filePath=fullfile(modelPath, SimulationFolder);
currentTime=getDateTimeString_FBAIBM();

        

kk=simNum;
saveStump=[currentTime '_' SimulationName '_Hydration' num2str(kk) '_Inoculation' num2str(kk) '_'];
main_FBAIBM(modelPath, filePath, metabolicPath, saveStump, HydrationVector(kk),InoculationVector(kk), SimulationName, ParalellOption, SolverName, videoOption);


end
