# Supplementary material for: Bacterial age distribution in soil – Generational gaps in adjacent hot and cold spots
Source: PLoS Comput Biol. 2022 Feb 25;18(2):e1009857. doi: 10.1371/journal.pcbi.1009857 (PMC8906644; doi:10.1371/journal.pcbi.1009857)
Supplement: S1 Data — (ZIP) [file pcbi.1009857.s010.zip › S1_Data/fbaibm-master/continueSimulations_FBAIBM.m]

function []=continueSimulations_FBAIBM(SimulationFolder, SimulationName, HydrationNumber, InoculationNumber, pathStump,simNum)


modelPath=cd;
% Get values for all simulations as a cross-matrix
[HydrationMatrix,InoculationMatrix]=meshgrid(1:HydrationNumber,1:InoculationNumber);
HydrationVector=reshape(HydrationMatrix,[],1);
InoculationVector=reshape(InoculationMatrix,[],1);

filePath=fullfile(modelPath, SimulationFolder);
        
kk=simNum;
dataFolder=[SimulationName '_Hydration' num2str(HydrationVector(simNum)) '_Inoculation' num2str(InoculationVector(simNum))];
dataPath=fullfile(filePath,['Output'],dataFolder);

% Files at location
allFiles=dir(dataPath)
allFiles=allFiles(~ismember({allFiles.name},{'.','..','.DS_Store'}));

[value,fileID]=max([allFiles.bytes])
fileName=fullfile(allFiles(fileID).folder,allFiles(fileID).name);
load(fileName);
            
            
[ handles ] = simulationLoop_FBAIBM(handles);

cd(handles.paths.outputPath)
concfilename = [saveStump num2str(ceil(handles.temp.t./3600),'%02d') '_final'];
save(concfilename)
cd(handles.paths.modelPath)


end
