# Supplementary material for: Bacterial age distribution in soil – Generational gaps in adjacent hot and cold spots
Source: PLoS Comput Biol. 2022 Feb 25;18(2):e1009857. doi: 10.1371/journal.pcbi.1009857 (PMC8906644; doi:10.1371/journal.pcbi.1009857)
Supplement: S1 Data — (ZIP) [file pcbi.1009857.s010.zip › S1_Data/GT_Normal/IO/Bio/InoculationSpec1.txt]

5	1
51	1
66	1
90	1
147	1
173	1
201	1
224	1
249	1
257	1
286	1
294	1
312	1
335	1
362	1
389	1
433	1
481	1
483	1
531	1
630	1
661	1
687	1
767	1
801	1
840	1
867	1
894	1
896	1
906	1
952	1
1012	1
1058	1
1067	1
1105	1
1341	1
1428	1
1433	1
1554	1
1598	1
1612	1
1625	1
1829	1
1898	1
1931	1
1936	1
1952	1
1991	1
2096	1
2097	1
2100	1
2110	1
2115	1
2123	1
2127	1
2245	1
2248	1
2261	1
2387	1
2412	1
2418	1
2454	1
2519	1
2562	1
2627	1
2634	1
2646	1
2669	1
2767	1
2771	1
2791	1
2849	1
2857	1
2877	1
2901	1
3125	1
3140	1
3259	1
3261	1
3263	1
3309	1
3371	1
3378	1
3382	1
3402	1
3422	1
3490	1
3600	1
3618	1
3644	1
3664	2
3665	1
3767	1
3795	1
3866	1
3874	2
3907	1
3934	1
3953	1
4032	1
4046	1
4048	1
4087	1
4103	1
4107	1
4136	1
4150	1
4160	1
4196	1
4197	1
4202	1
4209	1
4219	1
4309	1
4353	1
4367	1
4384	1
4474	1
4491	1
4496	1
4501	1
4540	1
4555	1
4601	1
4610	1
4708	1
4719	1
4772	1
4838	1
4888	1
4947	1
4977	1
4981	1
5092	1
5133	1
5233	1
5272	1
5273	1
5297	1
5429	1
5446	1
5479	1
5517	1
5539	1
5603	1
5628	1
5692	1
5726	1
5795	1
5807	1
5849	1
5880	1
5889	1
5926	1
5957	1
6008	1
6052	1
6139	1
6146	1
6147	1
6231	1
6241	1
6252	1
6265	1
6276	1
6341	1
6405	1
6537	1
6600	1
6635	1
6641	1
6654	1
6669	1
6683	1
6684	1
6810	1
6825	1
6834	1
6865	1
6925	1
6957	1
6963	1
7004	1
7087	1
7093	1
7112	1
7118	1
7194	1
7267	1
7292	1
7301	1
7332	1
7351	1
7417	1
7444	1
7499	1
7537	1
7538	1
7559	1
7693	1
7740	1
7771	1
7827	1
7848	1
7935	1
7956	1
7976	1
8016	1
8033	1
8044	1
8074	1
8095	1
8204	1
8225	1
8258	1
8267	1
8271	1
8324	1
8445	1
8447	1
8463	1
8469	1
8492	1
8504	1
8506	1
8602	1
8627	1
8718	1
8737	1
8759	1
8771	1
8826	1
8828	1
8838	1
8855	1
8873	1
8890	1
8898	1
8932	1
8978	1
8989	1
9030	1
9041	1
9073	1
9087	1
9144	1
9222	1
9223	1
9243	1
9447	1
9455	1
9489	1
9521	1
9580	1
9641	1
9688	1
9716	1
9768	1
9798	1
9868	1
9916	1
9921	1
9969	1
9988	1
10028	1
10034	1
10039	1
10052	1
10074	1
10119	1
10132	1
10140	1
10174	1
10182	1
10186	1
10209	1
10252	1
10259	1
10307	1
10312	1
10346	1
10489	1
10495	1
10497	1
10547	1
10702	1
10721	1
10725	1
10739	1
10752	1
10825	1
10858	1
10864	1
10987	1
11027	1
11087	1
11124	1
11133	1
11153	1
11162	1
11244	1
11255	1
11300	1
11323	1
11395	1
11419	2
11486	1
11516	1
11543	1
11596	1
11617	1
11702	1
11708	1
11717	1
11719	1
11734	1
11740	1
11744	1
11778	1
11826	1
11838	1
11846	1
11869	1
11884	1
12008	1
12013	1
12015	1
12075	1
12099	1
12100	1
12193	1
12242	1
12253	1
12314	1
12316	1
12321	1
12348	1
12360	1
12386	1
12431	1
12527	1
12556	1
12566	1
12661	1
12689	1
12702	1
12708	1
12752	1
12781	1
12792	1
12825	1
12863	1
12885	1
12888	1
12891	1
12984	1
13080	1
13095	1
13159	1
13191	1
13231	1
13391	1
13394	1
13423	1
13484	1
13549	1
13565	1
13736	1
13745	1
13754	1
13764	1
13832	1
13868	1
13894	1
13943	2
13988	1
14039	1
14046	1
14100	1
14132	1
14173	1
14197	1
14223	1
14235	1
14263	1
14301	1
14324	1
14361	1
14377	1
14414	1
14422	1
14432	1
14439	1
14456	1
14460	1
14634	1
14689	1
14742	1
14772	1
14778	1
14844	1
14852	1
14863	1
14869	1
14873	1
14920	1
14961	1
15131	1
15140	1
15168	1
15185	1
15233	1
15240	1
15244	1
15266	1
15267	1
15299	1
15328	1
15341	1
15364	1
15381	1
15396	1
15417	1
15441	1
15495	1
15510	1
15601	1
15608	1
15656	1
15663	1
15681	1
15684	1
15745	1
15751	1
15846	1
15863	1
15868	1
15889	1
15912	1
15968	1
15993	1
16010	1
16070	1
16111	1
16135	1
16137	1
16159	1
16196	1
16219	1
16250	1
16285	1
16295	1
16315	1
16420	1
16462	1
16509	1
16544	1
16582	1
16597	1
16687	1
16716	1
16735	1
16785	1
16862	1
16876	1
16891	1
16924	1
17025	1
17067	1
17138	1
17168	1
17186	1
17206	1
17208	1
17216	1
17228	1
17235	1
17293	1
17345	1
17450	1
17453	1
17527	1
17561	1
17593	1
17601	1
17658	1
17693	1
17694	1
17759	1
17802	1
17811	1
17837	1
17843	1
17958	1
17976	1
18079	1
18147	1
18156	1
18158	1
18215	1
18237	1
18280	1
18295	1
18328	1
18351	1
18395	1
18433	1
18477	1
18549	1
18564	1
18585	1
18645	1
18676	1
18722	1
18725	1
18732	1
18733	1
18735	1
18747	1
18762	1
18781	1
18791	1
18820	1
18821	1
18851	1
18853	2
18860	1
18887	1
18923	1
19018	1
19036	1
19115	1
19120	1
19228	1
19279	1
19309	1
19336	1
19345	1
19359	1
19375	1
19392	1
19441	1
19454	1
19457	1
19492	1
19537	1
19567	1
19621	1
19655	1
19683	1
19736	1
19757	1
19780	1
19784	1
19804	1
19831	1
19835	1
19963	1
20005	1
20043	1
20054	1
20068	1
20156	1
20174	1
20192	1
20224	1
20229	1
20275	1
20338	1
20344	1
20350	1
20377	1
20378	1
20416	1
20448	1
20535	1
20538	1
20553	1
20557	1
20567	1
20576	1
20617	1
20655	1
20704	1
20720	1
20744	1
20803	1
20805	1
20832	1
20905	1
20921	1
20945	1
20963	1
20967	1
20982	1
21035	1
21053	1
21078	1
21094	1
21100	1
21146	1
21158	1
21190	1
21203	1
21224	1
21226	1
21306	1
21365	1
21396	1
21449	1
21469	1
21482	1
21512	1
21532	1
21657	1
21709	1
21721	1
21727	1
21777	1
21814	1
21845	1
21854	1
21875	1
21942	1
21968	1
21997	1
22021	1
22056	1
22134	1
22178	1
22250	1
22311	1
22325	1
22346	1
22350	1
22403	1
22408	1
22471	1
22489	1
22615	1
22638	2
22662	1
22706	1
22732	1
22738	1
22759	1
22829	1
22856	1
22858	1
22880	1
22931	1
22966	1
22991	1
23005	1
23035	1
23222	1
23293	1
23319	1
23330	1
23343	1
23355	1
23363	1
23364	1
23367	1
23376	1
23385	1
23388	1
23447	1
23462	1
23531	1
23563	1
23571	1
23594	1
23612	1
23627	1
23694	1
23700	1
23725	1
23817	1
23827	1
23842	1
23845	1
23905	1
23972	1
24008	1
24054	1
24086	1
24138	1
24145	1
24156	1
24176	1
24250	1
24276	1
24280	1
24301	1
24303	1
24370	1
24389	1
24473	1
24530	1
24535	1
24550	1
24588	1
24589	1
24644	1
24678	1
24751	1
24780	1
24799	1
24873	1
24925	1
24959	1
25037	1
25099	1
25271	1
25343	1
25351	1
25469	1
25488	1
25566	1
25641	1
25714	1
25739	1
25777	1
25840	1
25869	1
25880	1
25888	1
26012	1
26094	1
26095	1
26156	1
26166	1
26200	1
26323	1
26548	1
26549	1
26576	1
26664	1
26673	1
26689	1
26723	1
26773	1
26795	1
26805	1
26809	1
26811	1
26836	1
26881	1
26898	2
26935	1
26947	1
26978	1
26981	1
26996	1
27072	1
27075	1
27104	1
27119	1
27170	1
27193	1
27198	1
27242	1
27253	1
27365	1
27429	1
27454	1
27582	1
27594	1
27595	1
27616	1
27678	1
27696	1
27762	1
27800	1
27806	1
27831	1
27875	1
27876	1
27961	1
27965	1
27975	1
28015	1
28050	1
28058	1
28097	1
28125	1
28286	1
28351	1
28367	1
28378	1
28413	1
28495	1
28512	1
28539	1
28554	1
28559	1
28574	1
28620	1
28656	1
28670	1
28865	1
28901	1
28939	1
28967	1
28986	1
28989	1
29008	1
29027	1
29046	1
29049	1
29064	1
29070	1
29084	1
29106	1
29116	1
29152	1
29177	1
29259	1
29267	1
29323	1
29345	1
29383	1
29415	1
29525	1
29634	1
29738	1
29765	1
29783	1
29794	1
29820	1
29831	1
29843	1
29887	1
29892	1
29894	1
29997	1
30075	1
30136	1
30158	1
30171	1
30261	1
30276	1
30287	1
30362	1
30392	1
30416	1
30442	1
30503	1
30581	1
30595	1
30609	1
30626	1
30648	1
30667	1
30694	1
30886	2
30907	1
30949	1
30966	1
30967	1
30979	1
31054	1
31055	1
31206	1
31213	1
31296	1
31308	1
31316	1
31318	2
31366	1
31378	1
31532	1
31541	1
31563	1
31596	1
31684	1
31703	1
31718	1
31749	1
31758	1
31835	1
31849	1
31855	1
31867	1
31870	1
31939	1
31991	1
32066	1
32117	1
32310	1
32331	1
32336	1
32413	1
32427	1
32444	1
32469	1
32483	1
32497	1
32526	1
32557	1
32682	1
32714	1
32719	1
32841	1
33022	1
33024	1
33068	1
33083	1
33135	1
33150	1
33209	1
33300	1
33318	1
33350	1
33399	1
33408	1
33427	1
33447	1
33468	1
33582	1
33738	1
33750	1
33756	1
33788	1
33805	1
33859	1
33907	1
33912	1
33927	1
33976	1
34048	1
34078	1
34093	1
34150	1
34173	1
34208	1
34241	1
34271	1
34371	1
34448	1
34470	1
34485	1
34500	1
34516	1
34591	1
34704	1
34709	1
34727	2
34764	2
34787	1
34843	1
34852	1
34872	1
34889	1
34930	1
34956	1
34980	1
34982	1
34989	1
35011	1
35022	1
35028	1
35060	1
35062	1
35079	1
35135	1
35140	1
35171	1
35173	1
35253	1
35325	1
35355	1
35357	1
35479	1
35496	1
35514	1
35526	1
35531	1
35542	1
35596	1
35623	1
35628	1
35636	1
35652	1
35668	1
35729	1
35756	1
35888	1
