# Supplementary material for: Bacterial age distribution in soil – Generational gaps in adjacent hot and cold spots
Source: PLoS Comput Biol. 2022 Feb 25;18(2):e1009857. doi: 10.1371/journal.pcbi.1009857 (PMC8906644; doi:10.1371/journal.pcbi.1009857)
Supplement: S1 Data — (ZIP) [file pcbi.1009857.s010.zip › S1_Data/GT_Normal/IO/Bio/InoculationSpec3.txt]

9	1
41	1
48	1
50	1
87	1
114	1
131	1
201	1
215	1
219	1
222	1
223	1
225	1
240	1
241	1
301	1
324	1
325	1
341	1
361	1
386	1
424	1
450	1
455	1
591	1
664	1
676	1
684	1
699	1
725	1
759	1
784	1
971	1
1039	1
1107	1
1120	1
1177	1
1216	1
1239	1
1317	1
1347	1
1389	1
1416	1
1435	1
1445	1
1471	1
1480	1
1520	1
1532	1
1585	1
1594	1
1634	1
1648	1
1655	1
1673	1
1735	1
1755	1
1773	1
1812	1
1842	1
1844	1
1860	1
1911	1
1922	1
2057	1
2156	1
2190	1
2213	1
2246	1
2385	1
2408	1
2412	1
2438	1
2465	1
2614	1
2750	1
2867	1
2868	1
2875	1
2937	1
2981	1
3104	1
3154	1
3168	1
3192	1
3200	1
3218	1
3386	1
3427	1
3447	1
3453	1
3561	1
3668	1
3675	1
3722	1
3780	1
3790	1
3846	1
3855	1
3871	1
3892	1
3907	1
4010	1
4011	1
4028	1
4039	1
4061	1
4080	1
4088	1
4107	1
4116	1
4118	1
4157	1
4165	1
4180	1
4225	1
4269	1
4295	1
4296	2
4311	1
4325	1
4360	1
4418	1
4421	1
4572	1
4643	1
4701	1
4709	1
4738	1
4750	1
4806	1
4877	1
4887	1
4904	1
4967	1
4968	1
4971	1
5020	1
5035	1
5117	1
5139	1
5155	1
5158	1
5167	1
5168	1
5195	1
5241	1
5284	1
5346	1
5352	1
5367	1
5402	1
5508	1
5527	1
5555	1
5572	1
5603	1
5639	1
5701	1
5860	1
5962	1
6005	1
6146	1
6224	1
6235	1
6304	1
6306	1
6314	1
6350	1
6419	1
6436	1
6488	1
6534	1
6558	1
6668	1
6741	1
6762	1
6829	1
6857	1
6890	1
7008	2
7019	1
7038	1
7044	1
7105	1
7228	1
7329	1
7331	1
7339	1
7345	1
7397	1
7400	1
7411	1
7456	1
7474	1
7480	1
7537	1
7562	1
7580	1
7615	1
7617	1
7645	1
7648	1
7679	1
7810	1
7825	1
7859	1
7888	1
7950	1
7967	1
7997	1
8048	1
8051	1
8063	1
8080	1
8116	1
8118	1
8152	1
8208	1
8286	1
8339	1
8387	1
8410	1
8413	1
8434	1
8479	1
8492	2
8527	1
8538	1
8556	1
8637	1
8675	1
8688	1
8725	1
8743	1
8766	2
8832	1
8934	1
8958	1
9009	1
9043	1
9057	1
9070	1
9118	1
9135	1
9174	1
9208	1
9218	1
9268	1
9353	1
9363	1
9428	1
9439	1
9446	1
9485	1
9489	1
9507	1
9513	1
9546	1
9550	1
9604	1
9649	1
9697	1
9699	1
9705	1
9712	1
9746	1
9795	1
9911	1
9920	1
9968	1
9984	1
10007	1
10098	1
10105	1
10175	1
10182	1
10218	1
10255	1
10293	1
10297	1
10366	1
10423	1
10427	1
10448	1
10450	1
10459	1
10468	1
10591	1
10593	1
10609	1
11033	1
11061	1
11088	1
11111	1
11119	1
11128	1
11136	1
11205	1
11370	1
11430	1
11441	1
11474	1
11476	1
11478	1
11509	1
11513	1
11625	1
11626	1
11628	1
11649	1
11670	1
11679	1
11695	1
11740	1
11785	1
11787	1
11794	2
11885	1
11892	1
11933	1
11970	1
12257	1
12332	1
12360	1
12412	1
12431	1
12435	1
12448	1
12471	1
12484	1
12584	1
12601	1
12604	1
12632	1
12651	1
12658	1
12697	1
12705	1
12707	1
12721	1
12768	1
12775	1
12786	1
12790	1
12838	1
12885	1
12909	1
12927	1
12963	1
12984	1
12997	1
13004	1
13063	1
13073	1
13076	1
13092	1
13111	1
13172	1
13327	1
13356	1
13449	1
13452	1
13455	1
13458	1
13459	1
13481	1
13507	1
13589	1
13633	1
13637	1
13641	1
13642	1
13659	1
13660	1
13721	1
13730	1
13732	1
13823	1
13824	1
13873	1
13887	1
13892	1
13904	1
13914	1
13958	1
14046	1
14105	1
14147	1
14164	1
14232	1
14379	1
14437	1
14461	1
14540	1
14557	1
14567	1
14577	1
14674	1
14678	1
14792	1
14829	1
14842	1
14848	1
14873	1
15107	1
15108	1
15117	1
15167	1
15171	1
15188	1
15244	1
15292	1
15311	1
15320	1
15328	1
15568	1
15628	1
15655	1
15689	1
15708	1
15749	1
15840	1
15842	1
15897	1
15902	1
15904	1
15976	1
16019	1
16119	1
16148	1
16166	1
16199	1
16219	1
16327	1
16375	1
16413	1
16422	1
16515	1
16598	1
16604	1
16618	1
16627	1
16649	1
16692	1
16770	1
16775	1
16878	1
16915	1
16926	1
16939	1
16977	1
17011	1
17016	1
17033	1
17045	1
17120	1
17126	1
17211	1
17234	1
17248	1
17390	1
17409	1
17442	1
17505	1
17735	1
17762	1
17797	1
17849	1
17884	1
17917	1
17930	1
17936	1
17942	1
18036	1
18054	1
18157	1
18170	1
18171	1
18188	1
18207	1
18238	1
18243	1
18281	1
18337	1
18450	1
18467	1
18477	1
18498	1
18523	2
18596	1
18616	1
18678	1
18687	1
18726	1
18729	1
18731	1
18739	1
18740	1
18742	1
18756	1
18768	1
18815	1
18827	1
18870	1
18908	1
18947	1
19025	1
19029	1
19096	1
19184	1
19285	1
19320	1
19334	1
19387	1
19407	1
19415	1
19427	1
19428	1
19471	1
19486	1
19525	1
19559	1
19588	1
19637	1
19702	1
19723	1
19781	1
19796	1
19807	1
19824	1
19841	1
20095	1
20099	1
20106	1
20111	1
20176	1
20188	1
20380	1
20409	1
20463	1
20495	1
20534	2
20536	1
20565	1
20644	1
20659	1
20703	1
20728	1
20779	1
20819	1
20864	1
20912	1
21079	1
21136	1
21139	1
21168	1
21209	1
21212	1
21225	2
21230	1
21265	1
21280	1
21297	1
21363	1
21464	1
21478	1
21484	1
21486	1
21562	1
21570	1
21646	1
21664	1
21670	1
21724	1
21749	1
21793	1
21810	1
21889	1
21896	1
22029	1
22079	1
22093	1
22182	1
22203	1
22294	1
22345	1
22365	1
22418	1
22460	1
22462	1
22528	1
22532	1
22537	1
22569	1
22624	1
22632	1
22762	1
22869	1
22903	1
22953	1
23029	1
23071	1
23079	1
23082	1
23112	1
23151	1
23188	1
23214	1
23294	1
23327	1
23403	1
23476	1
23480	1
23482	1
23495	1
23567	1
23577	1
23595	1
23614	2
23622	1
23623	1
23659	1
23668	1
23670	1
23759	1
23811	1
23818	1
23872	1
23873	1
23885	1
23886	1
23949	1
23974	1
23983	1
23989	1
24022	1
24027	1
24040	1
24058	1
24080	1
24084	1
24089	1
24091	1
24141	1
24192	1
24204	1
24209	1
24248	1
24290	1
24355	1
24442	1
24452	1
24455	1
24506	1
24517	1
24562	1
24624	1
24654	1
24694	1
24727	1
24728	1
24734	1
24751	1
24752	1
24768	1
24784	1
24786	1
24845	1
24864	1
24889	1
24998	1
25050	1
25072	1
25101	1
25152	1
25158	1
25181	1
25214	1
25237	1
25238	1
25314	1
25358	1
25390	1
25400	1
25455	1
25570	1
25583	1
25586	1
25621	1
25665	1
25674	1
25688	1
25699	1
25719	1
25730	1
25739	1
25762	1
25776	1
25815	1
25838	1
25841	1
25845	1
25851	1
25873	1
25883	2
25907	1
25917	1
25920	1
25950	1
25955	1
25961	1
26017	1
26050	1
26062	1
26131	1
26165	1
26178	1
26235	1
26264	1
26281	1
26318	1
26406	1
26434	1
26474	1
26538	1
26596	1
26638	1
26660	1
26688	1
26699	1
26796	1
26802	1
26827	1
26857	1
26892	1
26900	1
26976	1
27017	1
27113	1
27118	1
27120	1
27154	1
27190	1
27206	1
27283	1
27348	1
27373	1
27385	1
27442	1
27444	1
27446	1
27460	1
27477	1
27699	1
27720	1
27743	1
27774	1
27798	1
27864	1
27909	1
27910	1
27922	1
27936	1
28008	1
28021	1
28061	1
28121	1
28198	1
28257	1
28279	1
28301	1
28351	1
28470	1
28501	1
28513	1
28520	1
28576	1
28702	1
28721	1
28746	1
28751	1
28783	1
28793	1
28860	1
28874	1
28913	1
28950	1
29032	1
29036	1
29058	1
29102	1
29116	1
29139	1
29168	1
29172	1
29224	1
29250	1
29352	1
29363	1
29457	1
29465	1
29642	1
29644	1
29729	1
29739	1
29750	1
29752	1
29842	1
29844	1
29852	1
29888	1
29902	1
29916	1
29930	1
29938	1
29955	1
29986	1
30035	1
30184	1
30192	1
30231	1
30239	1
30249	1
30282	1
30307	1
30344	1
30371	1
30391	1
30406	1
30407	1
30477	1
30486	1
30549	1
30595	1
30641	1
30645	1
30666	1
30690	1
30698	1
30786	1
30800	1
30813	1
30861	1
30922	1
30927	1
30970	1
30971	1
31059	1
31082	1
31268	1
31298	1
31373	1
31390	1
31397	1
31428	1
31437	1
31443	1
31505	1
31509	1
31556	1
31584	1
31602	1
31617	1
31668	1
31686	1
31716	1
31776	1
31804	1
31806	1
31810	1
31840	1
31842	1
31937	1
31951	1
31965	1
31982	1
32010	1
32016	1
32018	1
32077	1
32078	1
32091	1
32196	1
32200	1
32260	1
32268	1
32304	1
32332	1
32365	1
32382	1
32391	1
32468	1
32489	1
32505	1
32673	1
32745	2
32761	1
32768	1
32771	1
32819	1
32859	1
32908	1
32938	1
32958	1
32979	1
32982	1
33015	1
33021	1
33039	1
33089	1
33188	1
33195	1
33205	1
33297	1
33346	2
33354	1
33401	1
33403	1
33425	1
33574	1
33594	1
33662	1
33674	1
33783	1
33873	1
33905	1
34014	1
34060	1
34063	1
34071	1
34075	1
34130	1
34170	1
34191	1
34198	1
34240	1
34260	1
34314	1
34324	1
34338	1
34344	1
34391	1
34408	1
34447	1
34513	1
34530	1
34534	1
34603	1
34605	1
34620	1
34676	1
34691	1
34709	1
34746	1
34795	1
34901	1
34953	1
34973	1
34986	1
34998	1
35028	1
35035	1
35041	1
35125	1
35157	1
35180	1
35197	1
35282	1
35307	1
35346	1
35371	1
35384	1
35461	1
35467	1
35481	1
35509	1
35514	1
35516	1
35551	1
35558	1
35613	1
35682	1
35691	1
35719	1
35833	1
35879	1
35880	1
