# Supplementary material for: Bacterial age distribution in soil – Generational gaps in adjacent hot and cold spots
Source: PLoS Comput Biol. 2022 Feb 25;18(2):e1009857. doi: 10.1371/journal.pcbi.1009857 (PMC8906644; doi:10.1371/journal.pcbi.1009857)
Supplement: S1 Data — (ZIP) [file pcbi.1009857.s010.zip › S1_Data/GT_Normal/IO/Bio/InoculationSpec2.txt]

53	1
115	1
129	1
210	1
239	1
301	1
364	1
409	1
425	1
449	1
460	1
501	1
515	1
559	1
661	1
761	1
767	1
806	1
820	1
866	1
875	1
888	1
911	1
926	1
996	1
1011	1
1015	1
1016	1
1021	1
1075	2
1084	1
1088	1
1109	1
1149	1
1220	1
1225	1
1271	1
1289	1
1333	1
1380	1
1403	1
1466	1
1592	1
1627	1
1630	1
1651	1
1657	1
1672	1
1712	1
1715	1
1797	1
1894	1
1923	1
1989	1
2038	1
2077	1
2302	1
2346	1
2379	1
2416	1
2422	1
2478	1
2538	1
2568	1
2614	1
2645	1
2752	1
2756	1
2771	1
2786	1
2788	1
2800	1
2813	1
2835	1
2846	1
2879	1
2894	1
2902	1
2912	1
2954	1
2963	1
2977	1
2981	1
3011	1
3058	1
3093	1
3138	1
3265	1
3366	1
3415	1
3433	1
3439	1
3475	1
3502	1
3516	1
3570	1
3588	1
3608	1
3616	1
3640	1
3658	1
3677	1
3756	1
3777	1
3792	1
3800	1
3817	1
3848	1
3860	1
3882	1
3910	1
3999	1
4004	1
4062	1
4099	1
4107	1
4207	1
4228	1
4269	1
4289	1
4396	1
4406	1
4408	1
4415	1
4476	1
4487	1
4520	1
4545	1
4704	1
4712	1
4741	1
4793	1
4797	1
4824	1
4855	1
4873	1
4878	1
4899	1
5083	1
5099	1
5103	1
5130	1
5136	1
5184	1
5223	1
5264	1
5337	1
5412	1
5429	1
5450	1
5458	1
5483	1
5499	1
5555	1
5566	1
5641	1
5697	1
5792	1
5809	1
5853	2
5931	1
5940	1
5944	2
5956	1
6075	1
6098	1
6112	1
6120	1
6180	1
6184	1
6217	1
6238	1
6246	1
6327	1
6330	1
6354	1
6399	1
6483	1
6497	1
6576	1
6586	1
6656	1
6718	1
6723	1
6739	1
6784	1
6789	1
6823	1
6827	1
7013	1
7052	1
7182	1
7302	1
7319	1
7355	1
7357	1
7377	1
7385	1
7420	1
7450	1
7467	1
7474	1
7523	1
7532	1
7605	1
7629	1
7647	1
7677	1
7703	1
7719	1
7725	1
7777	1
7853	1
7879	1
7895	1
7945	1
7966	1
7972	1
8032	1
8035	1
8043	1
8057	1
8085	1
8101	1
8171	1
8215	1
8231	1
8295	1
8312	1
8411	1
8499	1
8502	1
8551	1
8706	1
8712	1
8725	1
8801	1
8823	1
8861	1
8917	1
8936	1
8939	1
9001	1
9026	1
9070	1
9076	1
9171	1
9196	1
9213	1
9218	1
9294	1
9336	1
9339	1
9390	1
9392	1
9457	1
9501	1
9505	1
9522	1
9533	1
9550	1
9555	1
9584	1
9621	1
9647	1
9664	1
9700	1
9749	1
9781	1
9801	1
9804	1
9857	1
9862	1
9911	1
9940	1
9954	1
9963	1
9969	1
9977	1
9991	1
10001	1
10030	1
10052	1
10079	1
10231	1
10262	1
10277	1
10296	1
10297	1
10359	1
10382	1
10408	1
10464	1
10529	1
10541	1
10579	1
10612	1
10621	1
10670	1
10687	1
10721	1
10732	1
10797	1
10816	1
10896	1
10915	1
10940	1
11017	1
11044	1
11181	1
11182	1
11220	1
11239	1
11272	1
11275	1
11276	1
11293	1
11324	1
11372	1
11377	1
11388	1
11418	1
11437	1
11477	1
11549	1
11626	1
11686	1
11690	1
11760	1
11879	1
11887	1
11931	1
11935	1
11936	1
11947	1
11948	1
11949	1
11976	1
12035	1
12045	1
12059	1
12077	1
12092	1
12159	1
12210	1
12315	1
12344	1
12352	1
12370	1
12374	1
12382	1
12407	1
12494	1
12552	1
12579	1
12668	1
12741	1
12794	1
12804	1
12810	1
12811	1
12832	1
12835	1
12873	1
13068	1
13069	1
13084	1
13108	1
13112	1
13122	1
13127	1
13222	1
13268	1
13271	1
13345	1
13358	1
13440	1
13491	1
13524	1
13529	1
13557	1
13611	1
13625	1
13641	1
13656	1
13666	1
13693	1
13739	1
13830	1
13892	1
13925	1
13926	1
13944	1
13948	1
13955	1
13959	1
13986	1
14052	1
14120	1
14153	1
14155	1
14179	1
14193	1
14195	1
14349	1
14379	1
14390	1
14436	1
14451	1
14468	1
14558	1
14589	1
14590	1
14595	1
14622	1
14652	1
14668	1
14682	1
14759	1
14794	1
14804	1
14856	1
14882	1
14911	1
14955	1
15006	1
15010	1
15039	1
15074	1
15081	1
15118	1
15132	1
15155	1
15201	1
15209	1
15211	1
15224	1
15348	1
15422	1
15473	1
15619	1
15666	2
15750	1
15769	1
15783	1
15830	1
15850	1
15961	1
15983	1
16014	1
16024	1
16037	1
16039	1
16060	1
16069	1
16108	1
16202	1
16209	1
16224	1
16404	1
16500	1
16525	1
16546	1
16552	1
16579	1
16595	1
16635	1
16684	1
16935	1
17012	1
17076	1
17133	1
17139	1
17174	1
17188	1
17199	1
17206	1
17235	1
17283	1
17325	1
17330	1
17346	1
17371	1
17430	1
17436	1
17477	1
17517	1
17534	1
17564	1
17586	1
17732	1
17739	1
17792	1
17809	1
17832	1
17853	1
17858	1
17866	1
17881	1
17905	1
17943	1
18033	1
18074	1
18084	1
18086	1
18116	1
18124	1
18126	1
18150	1
18183	1
18229	1
18301	1
18304	1
18321	1
18347	1
18376	1
18404	1
18490	1
18543	1
18585	1
18588	1
18596	1
18628	1
18640	1
18660	1
18665	1
18702	1
18714	1
18779	1
18784	1
18796	1
18810	1
18821	1
18844	1
18872	1
18904	1
18906	1
19027	1
19034	1
19114	1
19123	1
19139	1
19154	1
19235	1
19249	1
19310	1
19315	1
19323	1
19372	2
19374	1
19424	1
19546	1
19652	1
19721	1
19767	1
19772	1
19792	1
19795	1
19847	1
19875	1
19903	1
19928	1
19936	1
20042	1
20061	1
20066	1
20076	1
20133	1
20170	1
20217	1
20309	1
20352	1
20559	1
20596	1
20600	1
20637	1
20685	1
20714	1
20786	1
20882	1
20918	1
20948	1
20950	1
20963	1
20969	1
20971	1
20984	1
21004	1
21020	1
21091	1
21204	1
21323	1
21351	1
21392	1
21411	1
21450	1
21472	1
21479	1
21501	1
21502	1
21522	1
21541	1
21628	1
21679	1
21683	1
21720	1
21738	1
21771	1
21803	1
21819	1
21860	1
21893	1
21910	1
21913	1
21916	1
21985	1
22000	1
22061	1
22077	1
22117	1
22172	1
22218	1
22229	1
22248	1
22285	1
22335	1
22349	1
22357	1
22443	1
22448	1
22469	1
22474	1
22519	1
22568	1
22640	1
22709	1
22735	1
22736	1
22746	1
22785	2
22835	1
22868	1
22937	1
22958	1
22976	1
23106	1
23153	1
23159	1
23210	1
23232	1
23239	1
23285	1
23365	1
23379	1
23393	1
23446	1
23447	1
23488	1
23489	1
23587	1
23657	1
23776	1
23812	1
23819	1
23880	1
23882	1
23975	1
24009	1
24081	1
24128	1
24168	1
24260	1
24331	1
24378	1
24423	1
24479	1
24511	1
24526	1
24541	1
24588	1
24649	1
24669	1
24673	1
24676	1
24677	1
24699	1
24724	1
24746	1
24777	1
24860	1
24862	1
24877	2
24954	1
24967	1
25022	1
25025	1
25030	1
25039	1
25058	1
25078	1
25080	1
25097	1
25153	1
25168	1
25271	1
25297	1
25298	1
25337	1
25353	1
25409	1
25416	1
25470	1
25591	1
25604	1
25607	1
25645	1
25666	1
25681	1
25748	1
25810	1
25812	1
25873	1
25875	1
25948	1
25961	1
25986	1
26008	1
26066	1
26115	1
26133	1
26159	1
26196	1
26249	1
26274	1
26279	1
26356	1
26362	1
26382	1
26421	1
26448	1
26483	1
26510	1
26633	1
26636	1
26661	1
26797	1
26810	1
26837	1
26844	1
26858	1
26879	1
26931	1
26935	1
26944	1
26952	1
27000	1
27045	1
27056	1
27059	1
27101	1
27194	1
27244	1
27309	1
27337	1
27390	1
27392	1
27442	1
27468	1
27557	1
27592	1
27630	1
27664	1
27707	1
27717	1
27736	1
27771	1
27813	1
27814	1
27840	1
27931	1
27947	1
27952	1
27965	1
27972	1
27975	1
28019	1
28102	1
28112	1
28205	1
28306	1
28320	1
28332	1
28371	1
28374	1
28376	1
28379	1
28404	1
28405	1
28547	1
28579	1
28754	1
28763	1
28766	1
28838	1
28861	1
28870	1
28876	1
28927	1
28962	1
28991	1
29035	1
29131	1
29134	1
29177	1
29193	1
29197	1
29264	1
29330	1
29332	1
29357	1
29384	1
29450	1
29500	1
29539	1
29542	1
29569	1
29690	1
29692	1
29789	1
29805	1
29817	1
29823	1
29876	1
29884	1
29939	1
29947	1
30021	1
30052	1
30071	1
30099	1
30149	1
30167	1
30196	1
30206	1
30304	1
30331	1
30333	1
30386	1
30441	1
30462	1
30510	1
30608	1
30669	1
30692	1
30769	1
30781	1
30805	1
30821	1
30834	1
30866	1
30872	1
30874	2
30876	1
30881	1
30930	1
30931	1
30939	1
31022	1
31106	1
31260	1
31307	1
31310	1
31341	1
31428	1
31431	1
31447	1
31482	1
31486	1
31545	1
31613	1
31635	1
31657	1
31661	1
31667	1
31745	1
31933	1
31954	1
32002	1
32035	1
32042	1
32043	1
32106	1
32120	1
32125	1
32176	1
32224	1
32266	1
32272	1
32331	1
32358	1
32430	1
32469	1
32470	1
32521	1
32627	1
32652	1
32688	1
32733	1
32781	1
32830	1
32855	1
32911	1
32928	1
32941	1
32953	1
32960	1
33033	1
33039	1
33082	1
33225	2
33230	1
33232	1
33261	1
33276	1
33298	1
33376	1
33386	1
33401	1
33408	1
33432	1
33459	1
33463	1
33478	1
33481	1
33499	1
33501	1
33510	1
33516	1
33524	1
33596	1
33618	1
33622	1
33641	1
33659	1
33662	1
33728	1
33741	1
33867	1
33871	1
33923	1
33928	1
33957	1
34057	1
34080	1
34103	1
34128	1
34134	1
34137	1
34148	1
34219	1
34328	1
34351	1
34437	1
34555	1
34586	1
34659	1
34782	1
34905	1
34938	1
34966	1
34975	1
35077	1
35083	1
35121	1
35131	1
35150	1
35250	1
35256	1
35305	1
35355	1
35391	1
35400	1
35436	1
35535	1
35649	1
35658	1
35660	1
35666	1
35681	1
35715	1
35787	1
