# Supplementary material for: Bacterial age distribution in soil – Generational gaps in adjacent hot and cold spots
Source: PLoS Comput Biol. 2022 Feb 25;18(2):e1009857. doi: 10.1371/journal.pcbi.1009857 (PMC8906644; doi:10.1371/journal.pcbi.1009857)
Supplement: S1 Data — (ZIP) [file pcbi.1009857.s010.zip › S1_Data/GT_Normal/IO/Phys/NodeBoundaries.txt]

1	0
1	15874
2	15875
3	15876
4	15877
5	15878
6	15879
7	15880
8	15881
9	15882
10	16102
11	16103
12	16104
13	16105
14	16321
15	16322
16	16323
17	16324
18	16538
20	16539
22	16540
24	16750
26	16751
28	16752
30	16962
32	16963
34	17172
36	17173
38	17174
40	17382
41	17383
42	17591
43	17592
44	17799
45	17800
46	17801
47	18008
48	18009
49	18215
50	18216
51	18217
52	18424
54	18425
88	18633
90	18634
92	18842
93	18843
94	19050
95	19051
96	19052
97	19261
98	19262
99	19263
101	19473
149	19474
150	19475
151	19687
152	19688
153	19689
154	19903
155	19904
156	19905
157	19906
215	20124
217	20125
218	20126
219	20127
220	20128
221	20129
222	20130
223	20352
289	20354
291	20356
292	20358
293	0
294	0
295	0
296	0
297	0
371	0
373	0
374	0
375	0
376	0
458	0
459	0
460	0
461	0
462	0
463	0
549	0
551	0
552	0
553	0
554	0
556	0
648	0
649	0
650	0
651	0
749	0
750	0
751	0
752	0
854	0
855	0
856	0
857	0
858	0
964	0
966	0
967	0
968	0
969	0
1081	0
1082	0
1083	0
1084	0
1200	0
1201	0
1202	0
1203	0
1323	0
1324	0
1325	0
1326	0
1449	0
1450	0
1451	0
1577	0
1578	0
1579	0
1580	0
1710	0
1711	0
1712	0
1713	0
1847	0
1848	0
1849	0
1986	0
1987	0
1988	0
1989	0
2129	0
2130	0
2131	0
2273	0
2274	0
2275	0
2276	0
2422	0
2423	0
2424	0
2573	0
2574	0
2575	0
2576	0
2727	0
2728	0
2882	0
2883	0
2884	0
2885	0
3041	0
3042	0
3043	0
3201	0
3202	0
3203	0
3364	0
3365	0
3366	0
3367	0
3530	0
3531	0
3697	0
3698	0
3699	0
3700	0
3868	0
3869	0
4039	0
4040	0
4041	0
4042	0
4214	0
4215	0
4389	0
4390	0
4391	0
4392	0
4568	0
4569	0
4747	0
4748	0
4749	0
4750	0
4929	0
4930	0
5112	0
5113	0
5114	0
5115	0
5298	0
5299	0
5484	0
5485	0
5486	0
5672	0
5673	0
5674	0
5863	0
5864	0
6054	0
6055	0
6056	0
6057	0
6248	0
6249	0
6442	0
6443	0
6637	0
6638	0
6639	0
6640	0
6835	0
6836	0
7033	0
7034	0
7035	0
7234	0
7235	0
7236	0
7435	0
7436	0
7637	0
7638	0
7840	0
7841	0
7842	0
7843	0
8046	0
8047	0
8252	0
8253	0
8459	0
8460	0
8461	0
8462	0
8669	0
8670	0
8879	0
8880	0
9089	0
9090	0
9300	0
9301	0
9302	0
9303	0
9514	0
9515	0
9728	0
9729	0
9942	0
9943	0
10157	0
10158	0
10159	0
10160	0
10375	0
10376	0
10592	0
10593	0
10810	0
10811	0
11029	0
11030	0
11248	0
11249	0
11250	0
11469	0
11470	0
11471	0
11690	0
11691	0
11912	0
11913	0
12134	0
12135	0
12357	0
12358	0
12580	0
12581	0
12582	0
12805	0
12806	0
12807	0
13030	0
13031	0
13255	0
13256	0
13481	0
13482	0
13707	0
13708	0
13934	0
13935	0
14161	0
14162	0
14163	0
14390	0
14391	0
14618	0
14619	0
14846	0
14847	0
14848	0
15075	0
15076	0
15304	0
15305	0
15533	0
15534	0
15763	0
15764	0
15993	0
15994	0
16214	0
16215	0
16431	0
16432	0
16645	0
16646	0
16857	0
16858	0
17067	0
17068	0
17277	0
17278	0
17486	0
17487	0
17695	0
17696	0
17904	0
17905	0
18111	0
18112	0
18319	0
18320	0
18528	0
18529	0
18737	0
18738	0
18739	0
18946	0
18947	0
19156	0
19157	0
19367	0
19368	0
19580	0
19581	0
19795	0
19796	0
20014	0
20015	0
20240	0
20241	0
20469	0
20470	0
20471	0
20699	0
20700	0
20928	0
20929	0
21156	0
21157	0
21384	0
21385	0
21612	0
21613	0
21840	0
21841	0
22067	0
22068	0
22069	0
22294	0
22295	0
22520	0
22521	0
22745	0
22746	0
22747	0
22971	0
22972	0
23195	0
23196	0
23419	0
23420	0
23642	0
23643	0
23644	0
23865	0
23866	0
24087	0
24088	0
24308	0
24309	0
24310	0
24529	0
24530	0
24749	0
24750	0
24968	0
24969	0
24970	0
25187	0
25188	0
25404	0
25405	0
25406	0
25622	0
25623	0
25838	0
25839	0
25840	0
26053	0
26054	0
26267	0
26268	0
26480	0
26481	0
26482	0
26693	0
26694	0
26695	0
26904	0
26905	0
27114	0
27115	0
27323	0
27324	0
27325	0
27532	0
27533	0
27534	0
27739	0
27740	0
27944	0
27945	0
27946	0
28149	0
28150	0
28151	0
28352	0
28353	0
28553	0
28554	0
28555	0
28754	0
28755	0
28756	0
28954	0
28955	0
29151	0
29152	0
29153	0
29348	0
29349	0
29350	0
29543	0
29544	0
29736	0
29737	0
29738	0
29929	0
29930	0
29931	0
30120	0
30121	0
30309	0
30310	0
30311	0
30312	0
30497	0
30498	0
30682	0
30683	0
30684	0
30867	0
30868	0
30869	0
31049	0
31050	0
31051	0
31230	0
31231	0
31232	0
31409	0
31410	0
31585	0
31586	0
31587	0
31588	0
31761	0
31762	0
31933	0
31934	0
31935	0
31936	0
32105	0
32106	0
32273	0
32274	0
32275	0
32276	0
32440	0
32441	0
32442	0
32443	0
32605	0
32606	0
32766	0
32767	0
32768	0
32769	0
32926	0
32927	0
33082	0
33083	0
33084	0
33085	0
33237	0
33238	0
33239	0
33240	0
33390	0
33391	0
33539	0
33540	0
33541	0
33542	0
33686	0
33687	0
33688	0
33689	0
33830	0
33831	0
33832	0
33970	0
33971	0
33972	0
34108	0
34109	0
34110	0
34111	0
34243	0
34244	0
34245	0
34246	0
34374	0
34375	0
34376	0
34377	0
34501	0
34502	0
34503	0
34504	0
34626	0
34627	0
34628	0
34746	0
34747	0
34748	0
34749	0
34863	0
34864	0
34865	0
34866	0
34976	0
34977	0
34978	0
34979	0
35083	0
35084	0
35085	0
35086	0
35087	0
35088	0
35188	0
35189	0
35190	0
35191	0
35287	0
35288	0
35289	0
35290	0
35291	0
35292	0
35382	0
35383	0
35384	0
35385	0
35469	0
35470	0
35471	0
35472	0
35473	0
35474	0
35476	0
35554	0
35555	0
35556	0
35557	0
35558	0
35560	0
35630	0
35631	0
35632	0
35633	0
35634	0
35635	0
35636	0
35638	0
35700	0
35701	0
35702	0
35703	0
35704	0
35705	0
35706	0
35708	0
35760	0
35762	0
35763	0
35764	0
35765	0
35766	0
35767	0
35768	0
35769	0
35770	0
35772	0
35814	0
35816	0
35817	0
35818	0
35819	0
35820	0
35821	0
35822	0
35823	0
35825	0
35827	0
35851	0
35853	0
35855	0
35856	0
35857	0
35858	0
35859	0
35860	0
35861	0
35862	0
35863	0
35864	0
35865	0
35866	0
35867	0
35868	0
35869	0
35870	0
35871	0
35872	0
35873	0
35874	0
35875	0
35876	0
35877	0
35878	0
35879	0
35880	0
35881	0
35882	0
35883	0
35884	0
35885	0
35886	0
35887	0
35888	0
