# Supplementary material for: Bacterial age distribution in soil – Generational gaps in adjacent hot and cold spots
Source: PLoS Comput Biol. 2022 Feb 25;18(2):e1009857. doi: 10.1371/journal.pcbi.1009857 (PMC8906644; doi:10.1371/journal.pcbi.1009857)
Supplement: S1 Data — (ZIP) [file pcbi.1009857.s010.zip › S1_Data/GT_Normal/IO/Phys/NodeCoordinates.txt]

0	0.0090932667	0
0	0.0092664718	0
0	0.0094396769	0
0	0.009612882	0
0	0.0097860871	0
0	0.0099592921	0
0	0.010132497	0
0	0.010305702	0
0	0.010478907	0
0	0.010652112	0
0	0.010825318	0
0.0001	0.0084004464	0
0.0001	0.0085736515	0
5e-05	0.008660254	0
0.0001	0.0087468566	0
5e-05	0.0088334591	0
0.0001	0.0089200617	0
5e-05	0.0090066642	0
0.0001	0.0090932667	0
5e-05	0.0091798693	0
0.0001	0.0092664718	0
5e-05	0.0093530744	0
0.0001	0.0094396769	0
5e-05	0.0095262794	0
0.0001	0.009612882	0
5e-05	0.0096994845	0
0.0001	0.0097860871	0
5e-05	0.0098726896	0
0.0001	0.0099592921	0
5e-05	0.010045895	0
0.0001	0.010132497	0
5e-05	0.0102191	0
0.0001	0.010305702	0
5e-05	0.010392305	0
0.0001	0.010478907	0
5e-05	0.01056551	0
0.0001	0.010652112	0
5e-05	0.010738715	0
0.0001	0.010825318	0
5e-05	0.01091192	0
0.0001	0.010998523	0
5e-05	0.011085125	0
0.0001	0.011171728	0
5e-05	0.01125833	0
0.0001	0.011344933	0
0.0001	0.011518138	0
0.0001	0.011691343	0
0.0002	0.0078808312	0
0.0002	0.0080540363	0
0.00015	0.0081406388	0
0.0002	0.0082272413	0
0.00015	0.0083138439	0
0.0002	0.0084004464	0
0.00015	0.008487049	0
0.0002	0.0085736515	0
0.00015	0.008660254	0
0.0002	0.0087468566	0
0.00015	0.0088334591	0
0.0002	0.0089200617	0
0.00015	0.0090066642	0
0.0002	0.0090932667	0
0.00015	0.0091798693	0
0.0002	0.0092664718	0
0.00015	0.0093530744	0
0.0002	0.0094396769	0
0.00015	0.0095262794	0
0.0002	0.009612882	0
0.00015	0.0096994845	0
0.0002	0.0097860871	0
0.00015	0.0098726896	0
0.0002	0.0099592921	0
0.00015	0.010045895	0
0.0002	0.010132497	0
0.00015	0.0102191	0
0.0002	0.010305702	0
0.00015	0.010392305	0
0.0002	0.010478907	0
0.00015	0.01056551	0
0.0002	0.010652112	0
0.00015	0.010738715	0
0.0002	0.010825318	0
0.00015	0.01091192	0
0.0002	0.010998523	0
0.00015	0.011085125	0
0.0002	0.011171728	0
0.00015	0.01125833	0
0.0002	0.011344933	0
0.00015	0.011431535	0
0.0002	0.011518138	0
0.00015	0.01160474	0
0.0002	0.011691343	0
0.00015	0.011777945	0
0.0002	0.011864548	0
0.00015	0.011951151	0
0.0002	0.012037753	0
0.0003	0.007534421	0
0.00025	0.0076210236	0
0.0003	0.0077076261	0
0.00025	0.0077942286	0
0.0003	0.0078808312	0
0.00025	0.0079674337	0
0.0003	0.0080540363	0
0.00025	0.0081406388	0
0.0003	0.0082272413	0
0.00025	0.0083138439	0
0.0003	0.0084004464	0
0.00025	0.008487049	0
0.0003	0.0085736515	0
0.00025	0.008660254	0
0.0003	0.0087468566	0
0.00025	0.0088334591	0
0.0003	0.0089200617	0
0.00025	0.0090066642	0
0.0003	0.0090932667	0
0.00025	0.0091798693	0
0.0003	0.0092664718	0
0.00025	0.0093530744	0
0.0003	0.0094396769	0
0.00025	0.0095262794	0
0.0003	0.009612882	0
0.00025	0.0096994845	0
0.0003	0.0097860871	0
0.00025	0.0098726896	0
0.0003	0.0099592921	0
0.00025	0.010045895	0
0.0003	0.010132497	0
0.00025	0.0102191	0
0.0003	0.010305702	0
0.00025	0.010392305	0
0.0003	0.010478907	0
0.00025	0.01056551	0
0.0003	0.010652112	0
0.00025	0.010738715	0
0.0003	0.010825318	0
0.00025	0.01091192	0
0.0003	0.010998523	0
0.00025	0.011085125	0
0.0003	0.011171728	0
0.00025	0.01125833	0
0.0003	0.011344933	0
0.00025	0.011431535	0
0.0003	0.011518138	0
0.00025	0.01160474	0
0.0003	0.011691343	0
0.00025	0.011777945	0
0.0003	0.011864548	0
0.00025	0.011951151	0
0.0003	0.012037753	0
0.00025	0.012124356	0
0.0003	0.012210958	0
0.00025	0.012297561	0
0.0003	0.012384163	0
0.0003	0.012557368	0
0.0004	0.0071880109	0
0.00035	0.0072746134	0
0.0004	0.0073612159	0
0.00035	0.0074478185	0
0.0004	0.007534421	0
0.00035	0.0076210236	0
0.0004	0.0077076261	0
0.00035	0.0077942286	0
0.0004	0.0078808312	0
0.00035	0.0079674337	0
0.0004	0.0080540363	0
0.00035	0.0081406388	0
0.0004	0.0082272413	0
0.00035	0.0083138439	0
0.0004	0.0084004464	0
0.00035	0.008487049	0
0.0004	0.0085736515	0
0.00035	0.008660254	0
0.0004	0.0087468566	0
0.00035	0.0088334591	0
0.0004	0.0089200617	0
0.00035	0.0090066642	0
0.0004	0.0090932667	0
0.00035	0.0091798693	0
0.0004	0.0092664718	0
0.00035	0.0093530744	0
0.0004	0.0094396769	0
0.00035	0.0095262794	0
0.0004	0.009612882	0
0.00035	0.0096994845	0
0.0004	0.0097860871	0
0.00035	0.0098726896	0
0.0004	0.0099592921	0
0.00035	0.010045895	0
0.0004	0.010132497	0
0.00035	0.0102191	0
0.0004	0.010305702	0
0.00035	0.010392305	0
0.0004	0.010478907	0
0.00035	0.01056551	0
0.0004	0.010652112	0
0.00035	0.010738715	0
0.0004	0.010825318	0
0.00035	0.01091192	0
0.0004	0.010998523	0
0.00035	0.011085125	0
0.0004	0.011171728	0
0.00035	0.01125833	0
0.0004	0.011344933	0
0.00035	0.011431535	0
0.0004	0.011518138	0
0.00035	0.01160474	0
0.0004	0.011691343	0
0.00035	0.011777945	0
0.0004	0.011864548	0
0.00035	0.011951151	0
0.0004	0.012037753	0
0.00035	0.012124356	0
0.0004	0.012210958	0
0.00035	0.012297561	0
0.0004	0.012384163	0
0.00035	0.012470766	0
0.0004	0.012557368	0
0.00035	0.012643971	0
0.0004	0.012730573	0
0.0004	0.012903779	0
0.0005	0.0068416007	0
0.00045	0.0069282032	0
0.0005	0.0070148058	0
0.00045	0.0071014083	0
0.0005	0.0071880109	0
0.00045	0.0072746134	0
0.0005	0.0073612159	0
0.00045	0.0074478185	0
0.0005	0.007534421	0
0.00045	0.0076210236	0
0.0005	0.0077076261	0
0.00045	0.0077942286	0
0.0005	0.0078808312	0
0.00045	0.0079674337	0
0.0005	0.0080540363	0
0.00045	0.0081406388	0
0.0005	0.0082272413	0
0.00045	0.0083138439	0
0.0005	0.0084004464	0
0.00045	0.008487049	0
0.0005	0.0085736515	0
0.00045	0.008660254	0
0.0005	0.0087468566	0
0.00045	0.0088334591	0
0.0005	0.0089200617	0
0.00045	0.0090066642	0
0.0005	0.0090932667	0
0.00045	0.0091798693	0
0.0005	0.0092664718	0
0.00045	0.0093530744	0
0.0005	0.0094396769	0
0.00045	0.0095262794	0
0.0005	0.009612882	0
0.00045	0.0096994845	0
0.0005	0.0097860871	0
0.00045	0.0098726896	0
0.0005	0.0099592921	0
0.00045	0.010045895	0
0.0005	0.010132497	0
0.00045	0.0102191	0
0.0005	0.010305702	0
0.00045	0.010392305	0
0.0005	0.010478907	0
0.00045	0.01056551	0
0.0005	0.010652112	0
0.00045	0.010738715	0
0.0005	0.010825318	0
0.00045	0.01091192	0
0.0005	0.010998523	0
0.00045	0.011085125	0
0.0005	0.011171728	0
0.00045	0.01125833	0
0.0005	0.011344933	0
0.00045	0.011431535	0
0.0005	0.011518138	0
0.00045	0.01160474	0
0.0005	0.011691343	0
0.00045	0.011777945	0
0.0005	0.011864548	0
0.00045	0.011951151	0
0.0005	0.012037753	0
0.00045	0.012124356	0
0.0005	0.012210958	0
0.00045	0.012297561	0
0.0005	0.012384163	0
0.00045	0.012470766	0
0.0005	0.012557368	0
0.00045	0.012643971	0
0.0005	0.012730573	0
0.00045	0.012817176	0
0.0005	0.012903779	0
0.00045	0.012990381	0
0.0005	0.013076984	0
0.0005	0.013250189	0
0.0006	0.0064951905	0
0.00055	0.0065817931	0
0.0006	0.0066683956	0
0.00055	0.0067549981	0
0.0006	0.0068416007	0
0.00055	0.0069282032	0
0.0006	0.0070148058	0
0.00055	0.0071014083	0
0.0006	0.0071880109	0
0.00055	0.0072746134	0
0.0006	0.0073612159	0
0.00055	0.0074478185	0
0.0006	0.007534421	0
0.00055	0.0076210236	0
0.0006	0.0077076261	0
0.00055	0.0077942286	0
0.0006	0.0078808312	0
0.00055	0.0079674337	0
0.0006	0.0080540363	0
0.00055	0.0081406388	0
0.0006	0.0082272413	0
0.00055	0.0083138439	0
0.0006	0.0084004464	0
0.00055	0.008487049	0
0.0006	0.0085736515	0
0.00055	0.008660254	0
0.0006	0.0087468566	0
0.00055	0.0088334591	0
0.0006	0.0089200617	0
0.00055	0.0090066642	0
0.0006	0.0090932667	0
0.00055	0.0091798693	0
0.0006	0.0092664718	0
0.00055	0.0093530744	0
0.0006	0.0094396769	0
0.00055	0.0095262794	0
0.0006	0.009612882	0
0.00055	0.0096994845	0
0.0006	0.0097860871	0
0.00055	0.0098726896	0
0.0006	0.0099592921	0
0.00055	0.010045895	0
0.0006	0.010132497	0
0.00055	0.0102191	0
0.0006	0.010305702	0
0.00055	0.010392305	0
0.0006	0.010478907	0
0.00055	0.01056551	0
0.0006	0.010652112	0
0.00055	0.010738715	0
0.0006	0.010825318	0
0.00055	0.01091192	0
0.0006	0.010998523	0
0.00055	0.011085125	0
0.0006	0.011171728	0
0.00055	0.01125833	0
0.0006	0.011344933	0
0.00055	0.011431535	0
0.0006	0.011518138	0
0.00055	0.01160474	0
0.0006	0.011691343	0
0.00055	0.011777945	0
0.0006	0.011864548	0
0.00055	0.011951151	0
0.0006	0.012037753	0
0.00055	0.012124356	0
0.0006	0.012210958	0
0.00055	0.012297561	0
0.0006	0.012384163	0
0.00055	0.012470766	0
0.0006	0.012557368	0
0.00055	0.012643971	0
0.0006	0.012730573	0
0.00055	0.012817176	0
0.0006	0.012903779	0
0.00055	0.012990381	0
0.0006	0.013076984	0
0.00055	0.013163586	0
0.0006	0.013250189	0
0.00055	0.013336791	0
0.0006	0.013423394	0
0.0007	0.0063219854	0
0.00065	0.006408588	0
0.0007	0.0064951905	0
0.00065	0.0065817931	0
0.0007	0.0066683956	0
0.00065	0.0067549981	0
0.0007	0.0068416007	0
0.00065	0.0069282032	0
0.0007	0.0070148058	0
0.00065	0.0071014083	0
0.0007	0.0071880109	0
0.00065	0.0072746134	0
0.0007	0.0073612159	0
0.00065	0.0074478185	0
0.0007	0.007534421	0
0.00065	0.0076210236	0
0.0007	0.0077076261	0
0.00065	0.0077942286	0
0.0007	0.0078808312	0
0.00065	0.0079674337	0
0.0007	0.0080540363	0
0.00065	0.0081406388	0
0.0007	0.0082272413	0
0.00065	0.0083138439	0
0.0007	0.0084004464	0
0.00065	0.008487049	0
0.0007	0.0085736515	0
0.00065	0.008660254	0
0.0007	0.0087468566	0
0.00065	0.0088334591	0
0.0007	0.0089200617	0
0.00065	0.0090066642	0
0.0007	0.0090932667	0
0.00065	0.0091798693	0
0.0007	0.0092664718	0
0.00065	0.0093530744	0
0.0007	0.0094396769	0
0.00065	0.0095262794	0
0.0007	0.009612882	0
0.00065	0.0096994845	0
0.0007	0.0097860871	0
0.00065	0.0098726896	0
0.0007	0.0099592921	0
0.00065	0.010045895	0
0.0007	0.010132497	0
0.00065	0.0102191	0
0.0007	0.010305702	0
0.00065	0.010392305	0
0.0007	0.010478907	0
0.00065	0.01056551	0
0.0007	0.010652112	0
0.00065	0.010738715	0
0.0007	0.010825318	0
0.00065	0.01091192	0
0.0007	0.010998523	0
0.00065	0.011085125	0
0.0007	0.011171728	0
0.00065	0.01125833	0
0.0007	0.011344933	0
0.00065	0.011431535	0
0.0007	0.011518138	0
0.00065	0.01160474	0
0.0007	0.011691343	0
0.00065	0.011777945	0
0.0007	0.011864548	0
0.00065	0.011951151	0
0.0007	0.012037753	0
0.00065	0.012124356	0
0.0007	0.012210958	0
0.00065	0.012297561	0
0.0007	0.012384163	0
0.00065	0.012470766	0
0.0007	0.012557368	0
0.00065	0.012643971	0
0.0007	0.012730573	0
0.00065	0.012817176	0
0.0007	0.012903779	0
0.00065	0.012990381	0
0.0007	0.013076984	0
0.00065	0.013163586	0
0.0007	0.013250189	0
0.00065	0.013336791	0
0.0007	0.013423394	0
0.00065	0.013509996	0
0.0007	0.013596599	0
0.0007	0.013769804	0
0.0008	0.0059755753	0
0.0008	0.0061487804	0
0.00075	0.0062353829	0
0.0008	0.0063219854	0
0.00075	0.006408588	0
0.0008	0.0064951905	0
0.00075	0.0065817931	0
0.0008	0.0066683956	0
0.00075	0.0067549981	0
0.0008	0.0068416007	0
0.00075	0.0069282032	0
0.0008	0.0070148058	0
0.00075	0.0071014083	0
0.0008	0.0071880109	0
0.00075	0.0072746134	0
0.0008	0.0073612159	0
0.00075	0.0074478185	0
0.0008	0.007534421	0
0.00075	0.0076210236	0
0.0008	0.0077076261	0
0.00075	0.0077942286	0
0.0008	0.0078808312	0
0.00075	0.0079674337	0
0.0008	0.0080540363	0
0.00075	0.0081406388	0
0.0008	0.0082272413	0
0.00075	0.0083138439	0
0.0008	0.0084004464	0
0.00075	0.008487049	0
0.0008	0.0085736515	0
0.00075	0.008660254	0
0.0008	0.0087468566	0
0.00075	0.0088334591	0
0.0008	0.0089200617	0
0.00075	0.0090066642	0
0.0008	0.0090932667	0
0.00075	0.0091798693	0
0.0008	0.0092664718	0
0.00075	0.0093530744	0
0.0008	0.0094396769	0
0.00075	0.0095262794	0
0.0008	0.009612882	0
0.00075	0.0096994845	0
0.0008	0.0097860871	0
0.00075	0.0098726896	0
0.0008	0.0099592921	0
0.00075	0.010045895	0
0.0008	0.010132497	0
0.00075	0.0102191	0
0.0008	0.010305702	0
0.00075	0.010392305	0
0.0008	0.010478907	0
0.00075	0.01056551	0
0.0008	0.010652112	0
0.00075	0.010738715	0
0.0008	0.010825318	0
0.00075	0.01091192	0
0.0008	0.010998523	0
0.00075	0.011085125	0
0.0008	0.011171728	0
0.00075	0.01125833	0
0.0008	0.011344933	0
0.00075	0.011431535	0
0.0008	0.011518138	0
0.00075	0.01160474	0
0.0008	0.011691343	0
0.00075	0.011777945	0
0.0008	0.011864548	0
0.00075	0.011951151	0
0.0008	0.012037753	0
0.00075	0.012124356	0
0.0008	0.012210958	0
0.00075	0.012297561	0
0.0008	0.012384163	0
0.00075	0.012470766	0
0.0008	0.012557368	0
0.00075	0.012643971	0
0.0008	0.012730573	0
0.00075	0.012817176	0
0.0008	0.012903779	0
0.00075	0.012990381	0
0.0008	0.013076984	0
0.00075	0.013163586	0
0.0008	0.013250189	0
0.00075	0.013336791	0
0.0008	0.013423394	0
0.00075	0.013509996	0
0.0008	0.013596599	0
0.00075	0.013683201	0
0.0008	0.013769804	0
0.00075	0.013856406	0
0.0008	0.013943009	0
0.0009	0.0058023702	0
0.00085	0.0058889727	0
0.0009	0.0059755753	0
0.00085	0.0060621778	0
0.0009	0.0061487804	0
0.00085	0.0062353829	0
0.0009	0.0063219854	0
0.00085	0.006408588	0
0.0009	0.0064951905	0
0.00085	0.0065817931	0
0.0009	0.0066683956	0
0.00085	0.0067549981	0
0.0009	0.0068416007	0
0.00085	0.0069282032	0
0.0009	0.0070148058	0
0.00085	0.0071014083	0
0.0009	0.0071880109	0
0.00085	0.0072746134	0
0.0009	0.0073612159	0
0.00085	0.0074478185	0
0.0009	0.007534421	0
0.00085	0.0076210236	0
0.0009	0.0077076261	0
0.00085	0.0077942286	0
0.0009	0.0078808312	0
0.00085	0.0079674337	0
0.0009	0.0080540363	0
0.00085	0.0081406388	0
0.0009	0.0082272413	0
0.00085	0.0083138439	0
0.0009	0.0084004464	0
0.00085	0.008487049	0
0.0009	0.0085736515	0
0.00085	0.008660254	0
0.0009	0.0087468566	0
0.00085	0.0088334591	0
0.0009	0.0089200617	0
0.00085	0.0090066642	0
0.0009	0.0090932667	0
0.00085	0.0091798693	0
0.0009	0.0092664718	0
0.00085	0.0093530744	0
0.0009	0.0094396769	0
0.00085	0.0095262794	0
0.0009	0.009612882	0
0.00085	0.0096994845	0
0.0009	0.0097860871	0
0.00085	0.0098726896	0
0.0009	0.0099592921	0
0.00085	0.010045895	0
0.0009	0.010132497	0
0.00085	0.0102191	0
0.0009	0.010305702	0
0.00085	0.010392305	0
0.0009	0.010478907	0
0.00085	0.01056551	0
0.0009	0.010652112	0
0.00085	0.010738715	0
0.0009	0.010825318	0
0.00085	0.01091192	0
0.0009	0.010998523	0
0.00085	0.011085125	0
0.0009	0.011171728	0
0.00085	0.01125833	0
0.0009	0.011344933	0
0.00085	0.011431535	0
0.0009	0.011518138	0
0.00085	0.01160474	0
0.0009	0.011691343	0
0.00085	0.011777945	0
0.0009	0.011864548	0
0.00085	0.011951151	0
0.0009	0.012037753	0
0.00085	0.012124356	0
0.0009	0.012210958	0
0.00085	0.012297561	0
0.0009	0.012384163	0
0.00085	0.012470766	0
0.0009	0.012557368	0
0.00085	0.012643971	0
0.0009	0.012730573	0
0.00085	0.012817176	0
0.0009	0.012903779	0
0.00085	0.012990381	0
0.0009	0.013076984	0
0.00085	0.013163586	0
0.0009	0.013250189	0
0.00085	0.013336791	0
0.0009	0.013423394	0
0.00085	0.013509996	0
0.0009	0.013596599	0
0.00085	0.013683201	0
0.0009	0.013769804	0
0.00085	0.013856406	0
0.0009	0.013943009	0
0.00085	0.014029612	0
0.0009	0.014116214	0
0.001	0.0056291651	0
0.00095	0.0057157677	0
0.001	0.0058023702	0
0.00095	0.0058889727	0
0.001	0.0059755753	0
0.00095	0.0060621778	0
0.001	0.0061487804	0
0.00095	0.0062353829	0
0.001	0.0063219854	0
0.00095	0.006408588	0
0.001	0.0064951905	0
0.00095	0.0065817931	0
0.001	0.0066683956	0
0.00095	0.0067549981	0
0.001	0.0068416007	0
0.00095	0.0069282032	0
0.001	0.0070148058	0
0.00095	0.0071014083	0
0.001	0.0071880109	0
0.00095	0.0072746134	0
0.001	0.0073612159	0
0.00095	0.0074478185	0
0.001	0.007534421	0
0.00095	0.0076210236	0
0.001	0.0077076261	0
0.00095	0.0077942286	0
0.001	0.0078808312	0
0.00095	0.0079674337	0
0.001	0.0080540363	0
0.00095	0.0081406388	0
0.001	0.0082272413	0
0.00095	0.0083138439	0
0.001	0.0084004464	0
0.00095	0.008487049	0
0.001	0.0085736515	0
0.00095	0.008660254	0
0.001	0.0087468566	0
0.00095	0.0088334591	0
0.001	0.0089200617	0
0.00095	0.0090066642	0
0.001	0.0090932667	0
0.00095	0.0091798693	0
0.001	0.0092664718	0
0.00095	0.0093530744	0
0.001	0.0094396769	0
0.00095	0.0095262794	0
0.001	0.009612882	0
0.00095	0.0096994845	0
0.001	0.0097860871	0
0.00095	0.0098726896	0
0.001	0.0099592921	0
0.00095	0.010045895	0
0.001	0.010132497	0
0.00095	0.0102191	0
0.001	0.010305702	0
0.00095	0.010392305	0
0.001	0.010478907	0
0.00095	0.01056551	0
0.001	0.010652112	0
0.00095	0.010738715	0
0.001	0.010825318	0
0.00095	0.01091192	0
0.001	0.010998523	0
0.00095	0.011085125	0
0.001	0.011171728	0
0.00095	0.01125833	0
0.001	0.011344933	0
0.00095	0.011431535	0
0.001	0.011518138	0
0.00095	0.01160474	0
0.001	0.011691343	0
0.00095	0.011777945	0
0.001	0.011864548	0
0.00095	0.011951151	0
0.001	0.012037753	0
0.00095	0.012124356	0
0.001	0.012210958	0
0.00095	0.012297561	0
0.001	0.012384163	0
0.00095	0.012470766	0
0.001	0.012557368	0
0.00095	0.012643971	0
0.001	0.012730573	0
0.00095	0.012817176	0
0.001	0.012903779	0
0.00095	0.012990381	0
0.001	0.013076984	0
0.00095	0.013163586	0
0.001	0.013250189	0
0.00095	0.013336791	0
0.001	0.013423394	0
0.00095	0.013509996	0
0.001	0.013596599	0
0.00095	0.013683201	0
0.001	0.013769804	0
0.00095	0.013856406	0
0.001	0.013943009	0
0.00095	0.014029612	0
0.001	0.014116214	0
0.00095	0.014202817	0
0.001	0.014289419	0
0.0011	0.00545596	0
0.00105	0.0055425626	0
0.0011	0.0056291651	0
0.00105	0.0057157677	0
0.0011	0.0058023702	0
0.00105	0.0058889727	0
0.0011	0.0059755753	0
0.00105	0.0060621778	0
0.0011	0.0061487804	0
0.00105	0.0062353829	0
0.0011	0.0063219854	0
0.00105	0.006408588	0
0.0011	0.0064951905	0
0.00105	0.0065817931	0
0.0011	0.0066683956	0
0.00105	0.0067549981	0
0.0011	0.0068416007	0
0.00105	0.0069282032	0
0.0011	0.0070148058	0
0.00105	0.0071014083	0
0.0011	0.0071880109	0
0.00105	0.0072746134	0
0.0011	0.0073612159	0
0.00105	0.0074478185	0
0.0011	0.007534421	0
0.00105	0.0076210236	0
0.0011	0.0077076261	0
0.00105	0.0077942286	0
0.0011	0.0078808312	0
0.00105	0.0079674337	0
0.0011	0.0080540363	0
0.00105	0.0081406388	0
0.0011	0.0082272413	0
0.00105	0.0083138439	0
0.0011	0.0084004464	0
0.00105	0.008487049	0
0.0011	0.0085736515	0
0.00105	0.008660254	0
0.0011	0.0087468566	0
0.00105	0.0088334591	0
0.0011	0.0089200617	0
0.00105	0.0090066642	0
0.0011	0.0090932667	0
0.00105	0.0091798693	0
0.0011	0.0092664718	0
0.00105	0.0093530744	0
0.0011	0.0094396769	0
0.00105	0.0095262794	0
0.0011	0.009612882	0
0.00105	0.0096994845	0
0.0011	0.0097860871	0
0.00105	0.0098726896	0
0.0011	0.0099592921	0
0.00105	0.010045895	0
0.0011	0.010132497	0
0.00105	0.0102191	0
0.0011	0.010305702	0
0.00105	0.010392305	0
0.0011	0.010478907	0
0.00105	0.01056551	0
0.0011	0.010652112	0
0.00105	0.010738715	0
0.0011	0.010825318	0
0.00105	0.01091192	0
0.0011	0.010998523	0
0.00105	0.011085125	0
0.0011	0.011171728	0
0.00105	0.01125833	0
0.0011	0.011344933	0
0.00105	0.011431535	0
0.0011	0.011518138	0
0.00105	0.01160474	0
0.0011	0.011691343	0
0.00105	0.011777945	0
0.0011	0.011864548	0
0.00105	0.011951151	0
0.0011	0.012037753	0
0.00105	0.012124356	0
0.0011	0.012210958	0
0.00105	0.012297561	0
0.0011	0.012384163	0
0.00105	0.012470766	0
0.0011	0.012557368	0
0.00105	0.012643971	0
0.0011	0.012730573	0
0.00105	0.012817176	0
0.0011	0.012903779	0
0.00105	0.012990381	0
0.0011	0.013076984	0
0.00105	0.013163586	0
0.0011	0.013250189	0
0.00105	0.013336791	0
0.0011	0.013423394	0
0.00105	0.013509996	0
0.0011	0.013596599	0
0.00105	0.013683201	0
0.0011	0.013769804	0
0.00105	0.013856406	0
0.0011	0.013943009	0
0.00105	0.014029612	0
0.0011	0.014116214	0
0.00105	0.014202817	0
0.0011	0.014289419	0
0.00105	0.014376022	0
0.0011	0.014462624	0
0.0011	0.014635829	0
0.0012	0.005282755	0
0.00115	0.0053693575	0
0.0012	0.00545596	0
0.00115	0.0055425626	0
0.0012	0.0056291651	0
0.00115	0.0057157677	0
0.0012	0.0058023702	0
0.00115	0.0058889727	0
0.0012	0.0059755753	0
0.00115	0.0060621778	0
0.0012	0.0061487804	0
0.00115	0.0062353829	0
0.0012	0.0063219854	0
0.00115	0.006408588	0
0.0012	0.0064951905	0
0.00115	0.0065817931	0
0.0012	0.0066683956	0
0.00115	0.0067549981	0
0.0012	0.0068416007	0
0.00115	0.0069282032	0
0.0012	0.0070148058	0
0.00115	0.0071014083	0
0.0012	0.0071880109	0
0.00115	0.0072746134	0
0.0012	0.0073612159	0
0.00115	0.0074478185	0
0.0012	0.007534421	0
0.00115	0.0076210236	0
0.0012	0.0077076261	0
0.00115	0.0077942286	0
0.0012	0.0078808312	0
0.00115	0.0079674337	0
0.0012	0.0080540363	0
0.00115	0.0081406388	0
0.0012	0.0082272413	0
0.00115	0.0083138439	0
0.0012	0.0084004464	0
0.00115	0.008487049	0
0.0012	0.0085736515	0
0.00115	0.008660254	0
0.0012	0.0087468566	0
0.00115	0.0088334591	0
0.0012	0.0089200617	0
0.00115	0.0090066642	0
0.0012	0.0090932667	0
0.00115	0.0091798693	0
0.0012	0.0092664718	0
0.00115	0.0093530744	0
0.0012	0.0094396769	0
0.00115	0.0095262794	0
0.0012	0.009612882	0
0.00115	0.0096994845	0
0.0012	0.0097860871	0
0.00115	0.0098726896	0
0.0012	0.0099592921	0
0.00115	0.010045895	0
0.0012	0.010132497	0
0.00115	0.0102191	0
0.0012	0.010305702	0
0.00115	0.010392305	0
0.0012	0.010478907	0
0.00115	0.01056551	0
0.0012	0.010652112	0
0.00115	0.010738715	0
0.0012	0.010825318	0
0.00115	0.01091192	0
0.0012	0.010998523	0
0.00115	0.011085125	0
0.0012	0.011171728	0
0.00115	0.01125833	0
0.0012	0.011344933	0
0.00115	0.011431535	0
0.0012	0.011518138	0
0.00115	0.01160474	0
0.0012	0.011691343	0
0.00115	0.011777945	0
0.0012	0.011864548	0
0.00115	0.011951151	0
0.0012	0.012037753	0
0.00115	0.012124356	0
0.0012	0.012210958	0
0.00115	0.012297561	0
0.0012	0.012384163	0
0.00115	0.012470766	0
0.0012	0.012557368	0
0.00115	0.012643971	0
0.0012	0.012730573	0
0.00115	0.012817176	0
0.0012	0.012903779	0
0.00115	0.012990381	0
0.0012	0.013076984	0
0.00115	0.013163586	0
0.0012	0.013250189	0
0.00115	0.013336791	0
0.0012	0.013423394	0
0.00115	0.013509996	0
0.0012	0.013596599	0
0.00115	0.013683201	0
0.0012	0.013769804	0
0.00115	0.013856406	0
0.0012	0.013943009	0
0.00115	0.014029612	0
0.0012	0.014116214	0
0.00115	0.014202817	0
0.0012	0.014289419	0
0.00115	0.014376022	0
0.0012	0.014462624	0
0.00115	0.014549227	0
0.0012	0.014635829	0
0.00115	0.014722432	0
0.0012	0.014809034	0
0.0013	0.0051095499	0
0.00125	0.0051961524	0
0.0013	0.005282755	0
0.00125	0.0053693575	0
0.0013	0.00545596	0
0.00125	0.0055425626	0
0.0013	0.0056291651	0
0.00125	0.0057157677	0
0.0013	0.0058023702	0
0.00125	0.0058889727	0
0.0013	0.0059755753	0
0.00125	0.0060621778	0
0.0013	0.0061487804	0
0.00125	0.0062353829	0
0.0013	0.0063219854	0
0.00125	0.006408588	0
0.0013	0.0064951905	0
0.00125	0.0065817931	0
0.0013	0.0066683956	0
0.00125	0.0067549981	0
0.0013	0.0068416007	0
0.00125	0.0069282032	0
0.0013	0.0070148058	0
0.00125	0.0071014083	0
0.0013	0.0071880109	0
0.00125	0.0072746134	0
0.0013	0.0073612159	0
0.00125	0.0074478185	0
0.0013	0.007534421	0
0.00125	0.0076210236	0
0.0013	0.0077076261	0
0.00125	0.0077942286	0
0.0013	0.0078808312	0
0.00125	0.0079674337	0
0.0013	0.0080540363	0
0.00125	0.0081406388	0
0.0013	0.0082272413	0
0.00125	0.0083138439	0
0.0013	0.0084004464	0
0.00125	0.008487049	0
0.0013	0.0085736515	0
0.00125	0.008660254	0
0.0013	0.0087468566	0
0.00125	0.0088334591	0
0.0013	0.0089200617	0
0.00125	0.0090066642	0
0.0013	0.0090932667	0
0.00125	0.0091798693	0
0.0013	0.0092664718	0
0.00125	0.0093530744	0
0.0013	0.0094396769	0
0.00125	0.0095262794	0
0.0013	0.009612882	0
0.00125	0.0096994845	0
0.0013	0.0097860871	0
0.00125	0.0098726896	0
0.0013	0.0099592921	0
0.00125	0.010045895	0
0.0013	0.010132497	0
0.00125	0.0102191	0
0.0013	0.010305702	0
0.00125	0.010392305	0
0.0013	0.010478907	0
0.00125	0.01056551	0
0.0013	0.010652112	0
0.00125	0.010738715	0
0.0013	0.010825318	0
0.00125	0.01091192	0
0.0013	0.010998523	0
0.00125	0.011085125	0
0.0013	0.011171728	0
0.00125	0.01125833	0
0.0013	0.011344933	0
0.00125	0.011431535	0
0.0013	0.011518138	0
0.00125	0.01160474	0
0.0013	0.011691343	0
0.00125	0.011777945	0
0.0013	0.011864548	0
0.00125	0.011951151	0
0.0013	0.012037753	0
0.00125	0.012124356	0
0.0013	0.012210958	0
0.00125	0.012297561	0
0.0013	0.012384163	0
0.00125	0.012470766	0
0.0013	0.012557368	0
0.00125	0.012643971	0
0.0013	0.012730573	0
0.00125	0.012817176	0
0.0013	0.012903779	0
0.00125	0.012990381	0
0.0013	0.013076984	0
0.00125	0.013163586	0
0.0013	0.013250189	0
0.00125	0.013336791	0
0.0013	0.013423394	0
0.00125	0.013509996	0
0.0013	0.013596599	0
0.00125	0.013683201	0
0.0013	0.013769804	0
0.00125	0.013856406	0
0.0013	0.013943009	0
0.00125	0.014029612	0
0.0013	0.014116214	0
0.00125	0.014202817	0
0.0013	0.014289419	0
0.00125	0.014376022	0
0.0013	0.014462624	0
0.00125	0.014549227	0
0.0013	0.014635829	0
0.00125	0.014722432	0
0.0013	0.014809034	0
0.00125	0.014895637	0
0.0013	0.014982239	0
0.0014	0.0049363448	0
0.00135	0.0050229473	0
0.0014	0.0051095499	0
0.00135	0.0051961524	0
0.0014	0.005282755	0
0.00135	0.0053693575	0
0.0014	0.00545596	0
0.00135	0.0055425626	0
0.0014	0.0056291651	0
0.00135	0.0057157677	0
0.0014	0.0058023702	0
0.00135	0.0058889727	0
0.0014	0.0059755753	0
0.00135	0.0060621778	0
0.0014	0.0061487804	0
0.00135	0.0062353829	0
0.0014	0.0063219854	0
0.00135	0.006408588	0
0.0014	0.0064951905	0
0.00135	0.0065817931	0
0.0014	0.0066683956	0
0.00135	0.0067549981	0
0.0014	0.0068416007	0
0.00135	0.0069282032	0
0.0014	0.0070148058	0
0.00135	0.0071014083	0
0.0014	0.0071880109	0
0.00135	0.0072746134	0
0.0014	0.0073612159	0
0.00135	0.0074478185	0
0.0014	0.007534421	0
0.00135	0.0076210236	0
0.0014	0.0077076261	0
0.00135	0.0077942286	0
0.0014	0.0078808312	0
0.00135	0.0079674337	0
0.0014	0.0080540363	0
0.00135	0.0081406388	0
0.0014	0.0082272413	0
0.00135	0.0083138439	0
0.0014	0.0084004464	0
0.00135	0.008487049	0
0.0014	0.0085736515	0
0.00135	0.008660254	0
0.0014	0.0087468566	0
0.00135	0.0088334591	0
0.0014	0.0089200617	0
0.00135	0.0090066642	0
0.0014	0.0090932667	0
0.00135	0.0091798693	0
0.0014	0.0092664718	0
0.00135	0.0093530744	0
0.0014	0.0094396769	0
0.00135	0.0095262794	0
0.0014	0.009612882	0
0.00135	0.0096994845	0
0.0014	0.0097860871	0
0.00135	0.0098726896	0
0.0014	0.0099592921	0
0.00135	0.010045895	0
0.0014	0.010132497	0
0.00135	0.0102191	0
0.0014	0.010305702	0
0.00135	0.010392305	0
0.0014	0.010478907	0
0.00135	0.01056551	0
0.0014	0.010652112	0
0.00135	0.010738715	0
0.0014	0.010825318	0
0.00135	0.01091192	0
0.0014	0.010998523	0
0.00135	0.011085125	0
0.0014	0.011171728	0
0.00135	0.01125833	0
0.0014	0.011344933	0
0.00135	0.011431535	0
0.0014	0.011518138	0
0.00135	0.01160474	0
0.0014	0.011691343	0
0.00135	0.011777945	0
0.0014	0.011864548	0
0.00135	0.011951151	0
0.0014	0.012037753	0
0.00135	0.012124356	0
0.0014	0.012210958	0
0.00135	0.012297561	0
0.0014	0.012384163	0
0.00135	0.012470766	0
0.0014	0.012557368	0
0.00135	0.012643971	0
0.0014	0.012730573	0
0.00135	0.012817176	0
0.0014	0.012903779	0
0.00135	0.012990381	0
0.0014	0.013076984	0
0.00135	0.013163586	0
0.0014	0.013250189	0
0.00135	0.013336791	0
0.0014	0.013423394	0
0.00135	0.013509996	0
0.0014	0.013596599	0
0.00135	0.013683201	0
0.0014	0.013769804	0
0.00135	0.013856406	0
0.0014	0.013943009	0
0.00135	0.014029612	0
0.0014	0.014116214	0
0.00135	0.014202817	0
0.0014	0.014289419	0
0.00135	0.014376022	0
0.0014	0.014462624	0
0.00135	0.014549227	0
0.0014	0.014635829	0
0.00135	0.014722432	0
0.0014	0.014809034	0
0.00135	0.014895637	0
0.0014	0.014982239	0
0.00135	0.015068842	0
0.0014	0.015155445	0
0.0015	0.0047631397	0
0.00145	0.0048497423	0
0.0015	0.0049363448	0
0.00145	0.0050229473	0
0.0015	0.0051095499	0
0.00145	0.0051961524	0
0.0015	0.005282755	0
0.00145	0.0053693575	0
0.0015	0.00545596	0
0.00145	0.0055425626	0
0.0015	0.0056291651	0
0.00145	0.0057157677	0
0.0015	0.0058023702	0
0.00145	0.0058889727	0
0.0015	0.0059755753	0
0.00145	0.0060621778	0
0.0015	0.0061487804	0
0.00145	0.0062353829	0
0.0015	0.0063219854	0
0.00145	0.006408588	0
0.0015	0.0064951905	0
0.00145	0.0065817931	0
0.0015	0.0066683956	0
0.00145	0.0067549981	0
0.0015	0.0068416007	0
0.00145	0.0069282032	0
0.0015	0.0070148058	0
0.00145	0.0071014083	0
0.0015	0.0071880109	0
0.00145	0.0072746134	0
0.0015	0.0073612159	0
0.00145	0.0074478185	0
0.0015	0.007534421	0
0.00145	0.0076210236	0
0.0015	0.0077076261	0
0.00145	0.0077942286	0
0.0015	0.0078808312	0
0.00145	0.0079674337	0
0.0015	0.0080540363	0
0.00145	0.0081406388	0
0.0015	0.0082272413	0
0.00145	0.0083138439	0
0.0015	0.0084004464	0
0.00145	0.008487049	0
0.0015	0.0085736515	0
0.00145	0.008660254	0
0.0015	0.0087468566	0
0.00145	0.0088334591	0
0.0015	0.0089200617	0
0.00145	0.0090066642	0
0.0015	0.0090932667	0
0.00145	0.0091798693	0
0.0015	0.0092664718	0
0.00145	0.0093530744	0
0.0015	0.0094396769	0
0.00145	0.0095262794	0
0.0015	0.009612882	0
0.00145	0.0096994845	0
0.0015	0.0097860871	0
0.00145	0.0098726896	0
0.0015	0.0099592921	0
0.00145	0.010045895	0
0.0015	0.010132497	0
0.00145	0.0102191	0
0.0015	0.010305702	0
0.00145	0.010392305	0
0.0015	0.010478907	0
0.00145	0.01056551	0
0.0015	0.010652112	0
0.00145	0.010738715	0
0.0015	0.010825318	0
0.00145	0.01091192	0
0.0015	0.010998523	0
0.00145	0.011085125	0
0.0015	0.011171728	0
0.00145	0.01125833	0
0.0015	0.011344933	0
0.00145	0.011431535	0
0.0015	0.011518138	0
0.00145	0.01160474	0
0.0015	0.011691343	0
0.00145	0.011777945	0
0.0015	0.011864548	0
0.00145	0.011951151	0
0.0015	0.012037753	0
0.00145	0.012124356	0
0.0015	0.012210958	0
0.00145	0.012297561	0
0.0015	0.012384163	0
0.00145	0.012470766	0
0.0015	0.012557368	0
0.00145	0.012643971	0
0.0015	0.012730573	0
0.00145	0.012817176	0
0.0015	0.012903779	0
0.00145	0.012990381	0
0.0015	0.013076984	0
0.00145	0.013163586	0
0.0015	0.013250189	0
0.00145	0.013336791	0
0.0015	0.013423394	0
0.00145	0.013509996	0
0.0015	0.013596599	0
0.00145	0.013683201	0
0.0015	0.013769804	0
0.00145	0.013856406	0
0.0015	0.013943009	0
0.00145	0.014029612	0
0.0015	0.014116214	0
0.00145	0.014202817	0
0.0015	0.014289419	0
0.00145	0.014376022	0
0.0015	0.014462624	0
0.00145	0.014549227	0
0.0015	0.014635829	0
0.00145	0.014722432	0
0.0015	0.014809034	0
0.00145	0.014895637	0
0.0015	0.014982239	0
0.00145	0.015068842	0
0.0015	0.015155445	0
0.00145	0.015242047	0
0.0015	0.01532865	0
0.0016	0.0045899346	0
0.00155	0.0046765372	0
0.0016	0.0047631397	0
0.00155	0.0048497423	0
0.0016	0.0049363448	0
0.00155	0.0050229473	0
0.0016	0.0051095499	0
0.00155	0.0051961524	0
0.0016	0.005282755	0
0.00155	0.0053693575	0
0.0016	0.00545596	0
0.00155	0.0055425626	0
0.0016	0.0056291651	0
0.00155	0.0057157677	0
0.0016	0.0058023702	0
0.00155	0.0058889727	0
0.0016	0.0059755753	0
0.00155	0.0060621778	0
0.0016	0.0061487804	0
0.00155	0.0062353829	0
0.0016	0.0063219854	0
0.00155	0.006408588	0
0.0016	0.0064951905	0
0.00155	0.0065817931	0
0.0016	0.0066683956	0
0.00155	0.0067549981	0
0.0016	0.0068416007	0
0.00155	0.0069282032	0
0.0016	0.0070148058	0
0.00155	0.0071014083	0
0.0016	0.0071880109	0
0.00155	0.0072746134	0
0.0016	0.0073612159	0
0.00155	0.0074478185	0
0.0016	0.007534421	0
0.00155	0.0076210236	0
0.0016	0.0077076261	0
0.00155	0.0077942286	0
0.0016	0.0078808312	0
0.00155	0.0079674337	0
0.0016	0.0080540363	0
0.00155	0.0081406388	0
0.0016	0.0082272413	0
0.00155	0.0083138439	0
0.0016	0.0084004464	0
0.00155	0.008487049	0
0.0016	0.0085736515	0
0.00155	0.008660254	0
0.0016	0.0087468566	0
0.00155	0.0088334591	0
0.0016	0.0089200617	0
0.00155	0.0090066642	0
0.0016	0.0090932667	0
0.00155	0.0091798693	0
0.0016	0.0092664718	0
0.00155	0.0093530744	0
0.0016	0.0094396769	0
0.00155	0.0095262794	0
0.0016	0.009612882	0
0.00155	0.0096994845	0
0.0016	0.0097860871	0
0.00155	0.0098726896	0
0.0016	0.0099592921	0
0.00155	0.010045895	0
0.0016	0.010132497	0
0.00155	0.0102191	0
0.0016	0.010305702	0
0.00155	0.010392305	0
0.0016	0.010478907	0
0.00155	0.01056551	0
0.0016	0.010652112	0
0.00155	0.010738715	0
0.0016	0.010825318	0
0.00155	0.01091192	0
0.0016	0.010998523	0
0.00155	0.011085125	0
0.0016	0.011171728	0
0.00155	0.01125833	0
0.0016	0.011344933	0
0.00155	0.011431535	0
0.0016	0.011518138	0
0.00155	0.01160474	0
0.0016	0.011691343	0
0.00155	0.011777945	0
0.0016	0.011864548	0
0.00155	0.011951151	0
0.0016	0.012037753	0
0.00155	0.012124356	0
0.0016	0.012210958	0
0.00155	0.012297561	0
0.0016	0.012384163	0
0.00155	0.012470766	0
0.0016	0.012557368	0
0.00155	0.012643971	0
0.0016	0.012730573	0
0.00155	0.012817176	0
0.0016	0.012903779	0
0.00155	0.012990381	0
0.0016	0.013076984	0
0.00155	0.013163586	0
0.0016	0.013250189	0
0.00155	0.013336791	0
0.0016	0.013423394	0
0.00155	0.013509996	0
0.0016	0.013596599	0
0.00155	0.013683201	0
0.0016	0.013769804	0
0.00155	0.013856406	0
0.0016	0.013943009	0
0.00155	0.014029612	0
0.0016	0.014116214	0
0.00155	0.014202817	0
0.0016	0.014289419	0
0.00155	0.014376022	0
0.0016	0.014462624	0
0.00155	0.014549227	0
0.0016	0.014635829	0
0.00155	0.014722432	0
0.0016	0.014809034	0
0.00155	0.014895637	0
0.0016	0.014982239	0
0.00155	0.015068842	0
0.0016	0.015155445	0
0.00155	0.015242047	0
0.0016	0.01532865	0
0.0017	0.0044167296	0
0.00165	0.0045033321	0
0.0017	0.0045899346	0
0.00165	0.0046765372	0
0.0017	0.0047631397	0
0.00165	0.0048497423	0
0.0017	0.0049363448	0
0.00165	0.0050229473	0
0.0017	0.0051095499	0
0.00165	0.0051961524	0
0.0017	0.005282755	0
0.00165	0.0053693575	0
0.0017	0.00545596	0
0.00165	0.0055425626	0
0.0017	0.0056291651	0
0.00165	0.0057157677	0
0.0017	0.0058023702	0
0.00165	0.0058889727	0
0.0017	0.0059755753	0
0.00165	0.0060621778	0
0.0017	0.0061487804	0
0.00165	0.0062353829	0
0.0017	0.0063219854	0
0.00165	0.006408588	0
0.0017	0.0064951905	0
0.00165	0.0065817931	0
0.0017	0.0066683956	0
0.00165	0.0067549981	0
0.0017	0.0068416007	0
0.00165	0.0069282032	0
0.0017	0.0070148058	0
0.00165	0.0071014083	0
0.0017	0.0071880109	0
0.00165	0.0072746134	0
0.0017	0.0073612159	0
0.00165	0.0074478185	0
0.0017	0.007534421	0
0.00165	0.0076210236	0
0.0017	0.0077076261	0
0.00165	0.0077942286	0
0.0017	0.0078808312	0
0.00165	0.0079674337	0
0.0017	0.0080540363	0
0.00165	0.0081406388	0
0.0017	0.0082272413	0
0.00165	0.0083138439	0
0.0017	0.0084004464	0
0.00165	0.008487049	0
0.0017	0.0085736515	0
0.00165	0.008660254	0
0.0017	0.0087468566	0
0.00165	0.0088334591	0
0.0017	0.0089200617	0
0.00165	0.0090066642	0
0.0017	0.0090932667	0
0.00165	0.0091798693	0
0.0017	0.0092664718	0
0.00165	0.0093530744	0
0.0017	0.0094396769	0
0.00165	0.0095262794	0
0.0017	0.009612882	0
0.00165	0.0096994845	0
0.0017	0.0097860871	0
0.00165	0.0098726896	0
0.0017	0.0099592921	0
0.00165	0.010045895	0
0.0017	0.010132497	0
0.00165	0.0102191	0
0.0017	0.010305702	0
0.00165	0.010392305	0
0.0017	0.010478907	0
0.00165	0.01056551	0
0.0017	0.010652112	0
0.00165	0.010738715	0
0.0017	0.010825318	0
0.00165	0.01091192	0
0.0017	0.010998523	0
0.00165	0.011085125	0
0.0017	0.011171728	0
0.00165	0.01125833	0
0.0017	0.011344933	0
0.00165	0.011431535	0
0.0017	0.011518138	0
0.00165	0.01160474	0
0.0017	0.011691343	0
0.00165	0.011777945	0
0.0017	0.011864548	0
0.00165	0.011951151	0
0.0017	0.012037753	0
0.00165	0.012124356	0
0.0017	0.012210958	0
0.00165	0.012297561	0
0.0017	0.012384163	0
0.00165	0.012470766	0
0.0017	0.012557368	0
0.00165	0.012643971	0
0.0017	0.012730573	0
0.00165	0.012817176	0
0.0017	0.012903779	0
0.00165	0.012990381	0
0.0017	0.013076984	0
0.00165	0.013163586	0
0.0017	0.013250189	0
0.00165	0.013336791	0
0.0017	0.013423394	0
0.00165	0.013509996	0
0.0017	0.013596599	0
0.00165	0.013683201	0
0.0017	0.013769804	0
0.00165	0.013856406	0
0.0017	0.013943009	0
0.00165	0.014029612	0
0.0017	0.014116214	0
0.00165	0.014202817	0
0.0017	0.014289419	0
0.00165	0.014376022	0
0.0017	0.014462624	0
0.00165	0.014549227	0
0.0017	0.014635829	0
0.00165	0.014722432	0
0.0017	0.014809034	0
0.00165	0.014895637	0
0.0017	0.014982239	0
0.00165	0.015068842	0
0.0017	0.015155445	0
0.00165	0.015242047	0
0.0017	0.01532865	0
0.00165	0.015415252	0
0.0017	0.015501855	0
0.0018	0.0042435245	0
0.00175	0.004330127	0
0.0018	0.0044167296	0
0.00175	0.0045033321	0
0.0018	0.0045899346	0
0.00175	0.0046765372	0
0.0018	0.0047631397	0
0.00175	0.0048497423	0
0.0018	0.0049363448	0
0.00175	0.0050229473	0
0.0018	0.0051095499	0
0.00175	0.0051961524	0
0.0018	0.005282755	0
0.00175	0.0053693575	0
0.0018	0.00545596	0
0.00175	0.0055425626	0
0.0018	0.0056291651	0
0.00175	0.0057157677	0
0.0018	0.0058023702	0
0.00175	0.0058889727	0
0.0018	0.0059755753	0
0.00175	0.0060621778	0
0.0018	0.0061487804	0
0.00175	0.0062353829	0
0.0018	0.0063219854	0
0.00175	0.006408588	0
0.0018	0.0064951905	0
0.00175	0.0065817931	0
0.0018	0.0066683956	0
0.00175	0.0067549981	0
0.0018	0.0068416007	0
0.00175	0.0069282032	0
0.0018	0.0070148058	0
0.00175	0.0071014083	0
0.0018	0.0071880109	0
0.00175	0.0072746134	0
0.0018	0.0073612159	0
0.00175	0.0074478185	0
0.0018	0.007534421	0
0.00175	0.0076210236	0
0.0018	0.0077076261	0
0.00175	0.0077942286	0
0.0018	0.0078808312	0
0.00175	0.0079674337	0
0.0018	0.0080540363	0
0.00175	0.0081406388	0
0.0018	0.0082272413	0
0.00175	0.0083138439	0
0.0018	0.0084004464	0
0.00175	0.008487049	0
0.0018	0.0085736515	0
0.00175	0.008660254	0
0.0018	0.0087468566	0
0.00175	0.0088334591	0
0.0018	0.0089200617	0
0.00175	0.0090066642	0
0.0018	0.0090932667	0
0.00175	0.0091798693	0
0.0018	0.0092664718	0
0.00175	0.0093530744	0
0.0018	0.0094396769	0
0.00175	0.0095262794	0
0.0018	0.009612882	0
0.00175	0.0096994845	0
0.0018	0.0097860871	0
0.00175	0.0098726896	0
0.0018	0.0099592921	0
0.00175	0.010045895	0
0.0018	0.010132497	0
0.00175	0.0102191	0
0.0018	0.010305702	0
0.00175	0.010392305	0
0.0018	0.010478907	0
0.00175	0.01056551	0
0.0018	0.010652112	0
0.00175	0.010738715	0
0.0018	0.010825318	0
0.00175	0.01091192	0
0.0018	0.010998523	0
0.00175	0.011085125	0
0.0018	0.011171728	0
0.00175	0.01125833	0
0.0018	0.011344933	0
0.00175	0.011431535	0
0.0018	0.011518138	0
0.00175	0.01160474	0
0.0018	0.011691343	0
0.00175	0.011777945	0
0.0018	0.011864548	0
0.00175	0.011951151	0
0.0018	0.012037753	0
0.00175	0.012124356	0
0.0018	0.012210958	0
0.00175	0.012297561	0
0.0018	0.012384163	0
0.00175	0.012470766	0
0.0018	0.012557368	0
0.00175	0.012643971	0
0.0018	0.012730573	0
0.00175	0.012817176	0
0.0018	0.012903779	0
0.00175	0.012990381	0
0.0018	0.013076984	0
0.00175	0.013163586	0
0.0018	0.013250189	0
0.00175	0.013336791	0
0.0018	0.013423394	0
0.00175	0.013509996	0
0.0018	0.013596599	0
0.00175	0.013683201	0
0.0018	0.013769804	0
0.00175	0.013856406	0
0.0018	0.013943009	0
0.00175	0.014029612	0
0.0018	0.014116214	0
0.00175	0.014202817	0
0.0018	0.014289419	0
0.00175	0.014376022	0
0.0018	0.014462624	0
0.00175	0.014549227	0
0.0018	0.014635829	0
0.00175	0.014722432	0
0.0018	0.014809034	0
0.00175	0.014895637	0
0.0018	0.014982239	0
0.00175	0.015068842	0
0.0018	0.015155445	0
0.00175	0.015242047	0
0.0018	0.01532865	0
0.00175	0.015415252	0
0.0018	0.015501855	0
0.00175	0.015588457	0
0.0018	0.01567506	0
0.0019	0.0040703194	0
0.00185	0.0041569219	0
0.0019	0.0042435245	0
0.00185	0.004330127	0
0.0019	0.0044167296	0
0.00185	0.0045033321	0
0.0019	0.0045899346	0
0.00185	0.0046765372	0
0.0019	0.0047631397	0
0.00185	0.0048497423	0
0.0019	0.0049363448	0
0.00185	0.0050229473	0
0.0019	0.0051095499	0
0.00185	0.0051961524	0
0.0019	0.005282755	0
0.00185	0.0053693575	0
0.0019	0.00545596	0
0.00185	0.0055425626	0
0.0019	0.0056291651	0
0.00185	0.0057157677	0
0.0019	0.0058023702	0
0.00185	0.0058889727	0
0.0019	0.0059755753	0
0.00185	0.0060621778	0
0.0019	0.0061487804	0
0.00185	0.0062353829	0
0.0019	0.0063219854	0
0.00185	0.006408588	0
0.0019	0.0064951905	0
0.00185	0.0065817931	0
0.0019	0.0066683956	0
0.00185	0.0067549981	0
0.0019	0.0068416007	0
0.00185	0.0069282032	0
0.0019	0.0070148058	0
0.00185	0.0071014083	0
0.0019	0.0071880109	0
0.00185	0.0072746134	0
0.0019	0.0073612159	0
0.00185	0.0074478185	0
0.0019	0.007534421	0
0.00185	0.0076210236	0
0.0019	0.0077076261	0
0.00185	0.0077942286	0
0.0019	0.0078808312	0
0.00185	0.0079674337	0
0.0019	0.0080540363	0
0.00185	0.0081406388	0
0.0019	0.0082272413	0
0.00185	0.0083138439	0
0.0019	0.0084004464	0
0.00185	0.008487049	0
0.0019	0.0085736515	0
0.00185	0.008660254	0
0.0019	0.0087468566	0
0.00185	0.0088334591	0
0.0019	0.0089200617	0
0.00185	0.0090066642	0
0.0019	0.0090932667	0
0.00185	0.0091798693	0
0.0019	0.0092664718	0
0.00185	0.0093530744	0
0.0019	0.0094396769	0
0.00185	0.0095262794	0
0.0019	0.009612882	0
0.00185	0.0096994845	0
0.0019	0.0097860871	0
0.00185	0.0098726896	0
0.0019	0.0099592921	0
0.00185	0.010045895	0
0.0019	0.010132497	0
0.00185	0.0102191	0
0.0019	0.010305702	0
0.00185	0.010392305	0
0.0019	0.010478907	0
0.00185	0.01056551	0
0.0019	0.010652112	0
0.00185	0.010738715	0
0.0019	0.010825318	0
0.00185	0.01091192	0
0.0019	0.010998523	0
0.00185	0.011085125	0
0.0019	0.011171728	0
0.00185	0.01125833	0
0.0019	0.011344933	0
0.00185	0.011431535	0
0.0019	0.011518138	0
0.00185	0.01160474	0
0.0019	0.011691343	0
0.00185	0.011777945	0
0.0019	0.011864548	0
0.00185	0.011951151	0
0.0019	0.012037753	0
0.00185	0.012124356	0
0.0019	0.012210958	0
0.00185	0.012297561	0
0.0019	0.012384163	0
0.00185	0.012470766	0
0.0019	0.012557368	0
0.00185	0.012643971	0
0.0019	0.012730573	0
0.00185	0.012817176	0
0.0019	0.012903779	0
0.00185	0.012990381	0
0.0019	0.013076984	0
0.00185	0.013163586	0
0.0019	0.013250189	0
0.00185	0.013336791	0
0.0019	0.013423394	0
0.00185	0.013509996	0
0.0019	0.013596599	0
0.00185	0.013683201	0
0.0019	0.013769804	0
0.00185	0.013856406	0
0.0019	0.013943009	0
0.00185	0.014029612	0
0.0019	0.014116214	0
0.00185	0.014202817	0
0.0019	0.014289419	0
0.00185	0.014376022	0
0.0019	0.014462624	0
0.00185	0.014549227	0
0.0019	0.014635829	0
0.00185	0.014722432	0
0.0019	0.014809034	0
0.00185	0.014895637	0
0.0019	0.014982239	0
0.00185	0.015068842	0
0.0019	0.015155445	0
0.00185	0.015242047	0
0.0019	0.01532865	0
0.00185	0.015415252	0
0.0019	0.015501855	0
0.00185	0.015588457	0
0.0019	0.01567506	0
0.00185	0.015761662	0
0.0019	0.015848265	0
0.002	0.0040703194	0
0.00195	0.0041569219	0
0.002	0.0042435245	0
0.00195	0.004330127	0
0.002	0.0044167296	0
0.00195	0.0045033321	0
0.002	0.0045899346	0
0.00195	0.0046765372	0
0.002	0.0047631397	0
0.00195	0.0048497423	0
0.002	0.0049363448	0
0.00195	0.0050229473	0
0.002	0.0051095499	0
0.00195	0.0051961524	0
0.002	0.005282755	0
0.00195	0.0053693575	0
0.002	0.00545596	0
0.00195	0.0055425626	0
0.002	0.0056291651	0
0.00195	0.0057157677	0
0.002	0.0058023702	0
0.00195	0.0058889727	0
0.002	0.0059755753	0
0.00195	0.0060621778	0
0.002	0.0061487804	0
0.00195	0.0062353829	0
0.002	0.0063219854	0
0.00195	0.006408588	0
0.002	0.0064951905	0
0.00195	0.0065817931	0
0.002	0.0066683956	0
0.00195	0.0067549981	0
0.002	0.0068416007	0
0.00195	0.0069282032	0
0.002	0.0070148058	0
0.00195	0.0071014083	0
0.002	0.0071880109	0
0.00195	0.0072746134	0
0.002	0.0073612159	0
0.00195	0.0074478185	0
0.002	0.007534421	0
0.00195	0.0076210236	0
0.002	0.0077076261	0
0.00195	0.0077942286	0
0.002	0.0078808312	0
0.00195	0.0079674337	0
0.002	0.0080540363	0
0.00195	0.0081406388	0
0.002	0.0082272413	0
0.00195	0.0083138439	0
0.002	0.0084004464	0
0.00195	0.008487049	0
0.002	0.0085736515	0
0.00195	0.008660254	0
0.002	0.0087468566	0
0.00195	0.0088334591	0
0.002	0.0089200617	0
0.00195	0.0090066642	0
0.002	0.0090932667	0
0.00195	0.0091798693	0
0.002	0.0092664718	0
0.00195	0.0093530744	0
0.002	0.0094396769	0
0.00195	0.0095262794	0
0.002	0.009612882	0
0.00195	0.0096994845	0
0.002	0.0097860871	0
0.00195	0.0098726896	0
0.002	0.0099592921	0
0.00195	0.010045895	0
0.002	0.010132497	0
0.00195	0.0102191	0
0.002	0.010305702	0
0.00195	0.010392305	0
0.002	0.010478907	0
0.00195	0.01056551	0
0.002	0.010652112	0
0.00195	0.010738715	0
0.002	0.010825318	0
0.00195	0.01091192	0
0.002	0.010998523	0
0.00195	0.011085125	0
0.002	0.011171728	0
0.00195	0.01125833	0
0.002	0.011344933	0
0.00195	0.011431535	0
0.002	0.011518138	0
0.00195	0.01160474	0
0.002	0.011691343	0
0.00195	0.011777945	0
0.002	0.011864548	0
0.00195	0.011951151	0
0.002	0.012037753	0
0.00195	0.012124356	0
0.002	0.012210958	0
0.00195	0.012297561	0
0.002	0.012384163	0
0.00195	0.012470766	0
0.002	0.012557368	0
0.00195	0.012643971	0
0.002	0.012730573	0
0.00195	0.012817176	0
0.002	0.012903779	0
0.00195	0.012990381	0
0.002	0.013076984	0
0.00195	0.013163586	0
0.002	0.013250189	0
0.00195	0.013336791	0
0.002	0.013423394	0
0.00195	0.013509996	0
0.002	0.013596599	0
0.00195	0.013683201	0
0.002	0.013769804	0
0.00195	0.013856406	0
0.002	0.013943009	0
0.00195	0.014029612	0
0.002	0.014116214	0
0.00195	0.014202817	0
0.002	0.014289419	0
0.00195	0.014376022	0
0.002	0.014462624	0
0.00195	0.014549227	0
0.002	0.014635829	0
0.00195	0.014722432	0
0.002	0.014809034	0
0.00195	0.014895637	0
0.002	0.014982239	0
0.00195	0.015068842	0
0.002	0.015155445	0
0.00195	0.015242047	0
0.002	0.01532865	0
0.00195	0.015415252	0
0.002	0.015501855	0
0.00195	0.015588457	0
0.002	0.01567506	0
0.00195	0.015761662	0
0.002	0.015848265	0
0.00195	0.015934867	0
0.002	0.01602147	0
0.0021	0.0038971143	0
0.00205	0.0039837169	0
0.0021	0.0040703194	0
0.00205	0.0041569219	0
0.0021	0.0042435245	0
0.00205	0.004330127	0
0.0021	0.0044167296	0
0.00205	0.0045033321	0
0.0021	0.0045899346	0
0.00205	0.0046765372	0
0.0021	0.0047631397	0
0.00205	0.0048497423	0
0.0021	0.0049363448	0
[truncated: 33,888 more rows]
