# Supplementary material for: Bacterial age distribution in soil – Generational gaps in adjacent hot and cold spots
Source: PLoS Comput Biol. 2022 Feb 25;18(2):e1009857. doi: 10.1371/journal.pcbi.1009857 (PMC8906644; doi:10.1371/journal.pcbi.1009857)
Supplement: S1 Data — (ZIP) [file pcbi.1009857.s010.zip › S1_Data/GT_Normal/IO/Phys/Hydration4.txt]

3000
