# Supplementary material for: Bacterial age distribution in soil – Generational gaps in adjacent hot and cold spots
Source: PLoS Comput Biol. 2022 Feb 25;18(2):e1009857. doi: 10.1371/journal.pcbi.1009857 (PMC8906644; doi:10.1371/journal.pcbi.1009857)
Supplement: S1 Data — (ZIP) [file pcbi.1009857.s010.zip › S1_Data/GT_Normal/IO/Phys/Geometry.txt]

1.4195e-05	74
2.8554e-05	40
4.0102e-06	123
1.963e-05	124
1.9391e-05	115
7.2642e-06	69
1.3591e-05	133
1.7759e-05	133
9.043e-05	103
7.0718e-05	66
8.2919e-06	144
8.0166e-05	91
2.4447e-05	41
1.8554e-05	110
3.0844e-05	121
1.6622e-05	45
2.0752e-05	47
4.0653e-05	90
4.2816e-05	125
4.7138e-05	140
2.9289e-05	144
1.3643e-05	117
3.2155e-05	147
5.2128e-05	136
3.0033e-05	33
3.8147e-05	43
3.3606e-05	111
2.0739e-05	114
2.739e-05	90
1.522e-05	150
3.5926e-05	87
1.2841e-05	54
1.3763e-05	122
1.5061e-05	100
5.0752e-06	123
4.2966e-05	109
2.3779e-05	93
1.4714e-05	43
3.8958e-05	49
8.4381e-06	42
1.9028e-05	56
1.6898e-05	103
2.2464e-05	95
2.1956e-05	94
1.2127e-05	63
1.7989e-05	67
1.6879e-05	144
2.4157e-05	111
3.0582e-05	124
3.1984e-05	51
1.142e-05	119
1.9644e-05	34
1.012e-05	101
1.1193e-05	74
2.0327e-05	84
3.7636e-05	148
1.4177e-05	35
2.3024e-05	32
1.8332e-05	55
3.3853e-05	61
1.2565e-05	141
2.2117e-05	124
2.9603e-05	105
3.9714e-05	141
5.1058e-05	112
1.0573e-05	146
5.2291e-06	63
7.7197e-06	128
6.2379e-06	69
3.3273e-05	75
7.9156e-06	148
1.5608e-05	138
1.0054e-05	39
1.5586e-05	58
7.6723e-06	76
5.3996e-06	138
5.6238e-06	49
1.5122e-05	33
1.072e-05	135
9.1054e-06	94
2.279e-05	111
1.2196e-05	52
1.2798e-05	135
2.7655e-05	50
9.2135e-06	109
1.4597e-05	115
1.9989e-05	129
1.051e-05	33
1.4918e-05	103
8.7085e-06	84
9.1219e-06	83
1.3095e-05	106
2.2068e-05	45
4.7917e-05	45
1.1449e-05	111
1.896e-05	108
1.7612e-05	97
6.0184e-06	99
1.4883e-05	118
7.1133e-06	146
2.7236e-05	53
1.3222e-05	88
2.2361e-05	95
1.3754e-05	49
2.4616e-05	35
1.4691e-05	60
2.6882e-05	83
3.2493e-05	97
5.2527e-05	60
1.9068e-05	97
8.5211e-06	42
1.5006e-05	33
4.4369e-05	45
1.4424e-05	47
3.7178e-05	35
2.4379e-05	81
4.6547e-05	63
9.3173e-06	61
2.1508e-05	133
1.2888e-05	52
8.6025e-05	77
3.4466e-05	126
4.1777e-05	103
1.3727e-05	112
1.7454e-05	102
1.848e-05	99
3.3552e-05	130
1.901e-05	79
2.7816e-05	112
7.8826e-06	63
1.6896e-05	144
1.3093e-05	115
8.6624e-06	110
2.5192e-05	43
2.0846e-05	46
1.9241e-05	62
9.7178e-06	130
3.059e-05	82
2.0262e-05	90
1.5593e-05	53
1.736e-05	59
1.5174e-05	40
7.5125e-06	135
1.5692e-05	137
1.232e-05	146
1.0138e-05	134
1.0567e-05	69
1.3347e-05	120
7.0848e-06	71
3.0466e-05	116
2.5531e-05	55
1.779e-05	64
1.9644e-05	99
1.299e-05	45
3.2311e-05	116
1.9736e-05	150
1.554e-05	54
3.7523e-05	57
1.9585e-05	136
1.5731e-05	77
1.8957e-05	31
1.5277e-05	69
1.3911e-05	38
7.1484e-05	98
5.1615e-05	106
2.6166e-05	81
1.3039e-05	34
1.6357e-05	135
2.342e-05	104
3.4205e-05	134
1.3569e-05	103
8.1448e-06	32
1.2839e-05	45
3.1411e-05	94
3.0116e-05	82
3.3215e-05	94
2.4617e-05	80
2.9265e-05	132
2.1428e-05	92
3.8973e-05	126
1.4103e-05	35
3.2654e-05	100
1.797e-05	51
2.199e-05	103
3.4198e-05	67
4.2373e-05	103
1.5731e-05	144
2.563e-05	39
1.8117e-05	91
1.0621e-05	75
1.085e-05	71
9.896e-06	56
9.8578e-06	145
1.1087e-05	43
1.0401e-05	110
1.5542e-05	80
2.0884e-05	70
1.2094e-05	71
9.1944e-06	36
1.4213e-05	134
1.1231e-05	147
6.0778e-06	90
1.6127e-05	41
1.1618e-05	80
1.0979e-05	124
1.3505e-05	38
1.1589e-05	31
6.4631e-06	58
9.4868e-06	77
9.4603e-06	48
7.9667e-06	116
2.3181e-05	105
6.6048e-06	38
7.9794e-06	48
7.1359e-06	135
5.7057e-06	78
9.1218e-06	145
9.3361e-06	124
2.1639e-05	118
8.6413e-06	127
6.3534e-06	60
2.0225e-05	123
1.8821e-05	145
1.058e-05	147
6.1178e-06	118
8.1361e-06	51
1.1577e-05	41
1.2405e-05	118
1.1016e-05	62
1.742e-05	42
1.8049e-05	140
6.5964e-06	94
9.5846e-06	97
9.5128e-06	113
1.18e-05	36
1.4272e-05	146
1.7894e-05	113
3.5145e-06	117
1.4335e-05	74
2.9099e-05	37
1.0747e-05	142
3.0322e-05	130
2.466e-05	139
1.7344e-05	38
2.278e-05	61
9.1572e-06	126
2.0081e-05	32
4.7596e-05	42
2.4085e-05	42
2.1147e-05	97
1.6254e-05	92
2.1724e-05	45
2.5659e-05	80
2.8777e-05	89
1.9571e-05	43
2.0497e-05	47
6.071e-05	138
8.0376e-06	63
6.6907e-05	122
2.654e-05	107
3.4766e-05	127
1.0623e-05	105
1.6404e-05	38
1.9843e-05	92
2.6468e-05	114
9.4398e-06	96
2.4763e-05	94
1.2281e-05	96
2.0447e-05	145
2.8277e-05	101
2.3129e-05	80
3.1584e-05	77
2.8885e-05	141
1.4684e-05	55
2.0277e-05	59
1.2123e-05	48
9.6185e-06	36
2.6581e-05	78
1.61e-05	49
1.7779e-05	131
2.4759e-05	135
2.2742e-05	45
1.8996e-05	104
3.0998e-05	150
2.7863e-05	70
1.9232e-05	95
1.2961e-05	72
1.2623e-05	49
3.1538e-05	88
8.845e-06	80
1.959e-05	66
7.2672e-06	39
3.2093e-05	147
2.8454e-05	53
1.9829e-05	99
2.0094e-05	32
6.6977e-06	134
2.6278e-05	97
7.6951e-06	111
6.9471e-06	147
2.2511e-05	136
1.4457e-05	43
2.8586e-05	144
2.9986e-05	77
3.5294e-05	63
1.6325e-05	146
2.9102e-05	107
2.5674e-05	93
3.6981e-05	148
2.9858e-05	130
3.8257e-05	58
2.2579e-05	87
2.3351e-05	45
4.2141e-05	89
9.5114e-06	93
1.9029e-05	141
1.4231e-05	73
2.1006e-05	40
3.5237e-05	106
3.8904e-05	134
1.5948e-05	142
1.992e-05	90
2.7482e-05	119
2.2016e-05	94
2.9707e-05	93
3.1815e-05	135
1.6716e-05	107
2.2708e-05	74
9.4735e-06	100
4.3409e-05	96
1.9269e-05	99
1.5103e-05	68
2.346e-05	105
1.2672e-05	55
2.6191e-05	41
1.9674e-05	128
7.3996e-05	70
4.3587e-05	138
8.0974e-06	138
3.2444e-05	102
1.3862e-05	123
1.7631e-05	37
1.9761e-05	117
2.0115e-05	115
1.4803e-05	31
2.9751e-05	79
1.2248e-05	55
1.6493e-05	137
1.8157e-05	85
1.2386e-05	142
2.1327e-05	54
1.386e-05	75
8.8243e-06	139
5.071e-06	91
2.7369e-05	50
7.9074e-06	136
1.1998e-05	100
1.3727e-05	56
1.1689e-05	137
6.8619e-06	142
7.7775e-06	83
9.3192e-06	94
2.1898e-05	100
6.5827e-06	85
1.4707e-05	83
1.1437e-05	71
8.9982e-06	123
6.1199e-06	149
9.0397e-06	104
9.6784e-06	93
5.049e-06	84
1.1041e-05	136
6.8734e-06	146
9.5917e-06	51
1.2138e-05	113
6.5409e-06	38
8.8708e-06	139
1.1832e-05	128
4.1741e-06	83
1.5856e-05	64
3.242e-05	90
1.5293e-05	141
8.6217e-06	37
1.1901e-05	57
5.813e-06	58
2.4371e-05	123
1.5935e-05	137
1.456e-05	123
6.5745e-06	149
1.1675e-05	135
8.364e-06	64
1.028e-05	64
8.0637e-06	133
7.3359e-06	93
6.7613e-06	59
1.0785e-05	84
6.0509e-06	38
1.9586e-05	76
1.154e-05	136
2.0452e-05	148
1.5205e-05	99
1.8566e-05	45
8.0301e-06	77
1.0859e-05	105
1.2039e-05	45
1.8518e-05	143
2.7494e-05	92
1.5332e-05	101
3.4806e-05	140
2.596e-05	110
3.0853e-05	119
2.2019e-05	95
1.4042e-05	61
1.03e-05	138
2.3723e-05	81
3.3738e-05	91
1.8161e-05	111
1.7752e-05	146
1.9117e-05	148
1.3653e-05	141
1.8505e-05	58
2.1408e-05	117
2.3689e-05	147
2.2624e-05	84
3.1275e-05	145
2.4552e-05	65
5.3309e-05	111
2.5238e-05	119
5.5208e-05	149
1.5477e-05	121
2.9242e-05	90
1.926e-05	73
2.7588e-05	115
2.6437e-05	49
7.8604e-06	146
1.0669e-05	50
1.0641e-05	59
2.4144e-05	93
3.793e-05	88
1.5636e-05	131
2.9932e-05	126
2.361e-05	142
1.1756e-05	77
2.2015e-05	108
1.2039e-05	102
3.5149e-05	95
1.865e-05	122
3.7194e-05	47
1.4692e-05	38
2.2687e-05	91
1.6671e-05	62
7.0205e-06	113
1.1473e-05	110
2.4369e-05	143
1.7499e-05	85
1.0756e-05	137
1.4088e-05	136
2.2468e-05	132
1.1848e-05	82
3.1651e-05	149
1.4274e-05	56
4.6931e-05	118
1.2476e-05	140
2.3928e-05	64
9.9412e-06	97
1.5473e-05	34
1.5881e-05	130
2.6325e-05	41
3.5313e-05	90
2.6713e-05	120
1.8397e-05	130
3.407e-05	40
3.2782e-05	148
2.4532e-05	44
3.1476e-05	131
2.9351e-05	130
1.4189e-05	59
3.4575e-05	108
1.7081e-05	74
1.8157e-05	79
2.7361e-05	115
2.1521e-05	78
2.1981e-05	70
3.2967e-05	54
3.9792e-05	48
2.2664e-05	52
2.9501e-05	41
2.2058e-05	69
2.657e-05	45
3.0389e-05	134
1.8085e-05	33
2.8108e-05	62
3.3568e-05	143
2.5994e-05	92
5.346e-05	120
1.8668e-05	37
1.7087e-05	75
1.0888e-05	117
3.9418e-05	109
3.8343e-05	51
2.2957e-05	41
3.8916e-05	127
2.6851e-05	77
2.9205e-05	41
2.7782e-05	149
3.2423e-05	84
2.5687e-05	46
9.8269e-05	48
1.4635e-05	81
1.0969e-05	59
1.5655e-05	80
1.6009e-05	84
2.0742e-05	138
2.478e-05	74
2.3856e-05	35
3.4652e-05	129
3.225e-05	102
3.8032e-05	39
6.2156e-05	46
4.7817e-05	95
1.4635e-05	114
8.9305e-06	55
4.1087e-05	78
1.0696e-05	116
2.5267e-05	147
2.0224e-05	84
6.7208e-05	71
1.9248e-05	44
1.7014e-05	123
2.2232e-05	62
2.0536e-05	121
1.7408e-05	104
1.5152e-05	134
9.4526e-06	63
2.1437e-05	126
8.9306e-06	63
9.4403e-06	137
2.6382e-05	80
1.4128e-05	41
1.3165e-05	69
2.3835e-05	67
1.2208e-05	44
2.0784e-05	147
9.7079e-06	54
2.3553e-05	82
1.5382e-05	96
1.1802e-05	74
7.5913e-06	101
6.7685e-06	147
9.5849e-06	108
1.0328e-05	84
8.9774e-06	141
1.8432e-05	81
9.4606e-06	124
1.7425e-05	34
8.0424e-06	104
1.8752e-05	138
8.078e-06	90
1.1866e-05	64
1.6353e-05	128
8.3124e-06	112
8.4188e-06	93
2.8882e-05	125
1.6228e-05	84
8.7001e-06	50
1.407e-05	69
8.5749e-06	61
1.4396e-05	130
2.1606e-05	144
4.8335e-06	66
1.7317e-05	104
2.0537e-05	110
1.0236e-05	31
2.3314e-05	75
1.1893e-05	66
5.696e-06	141
3.7653e-06	141
8.7291e-06	82
1.393e-05	45
1.2263e-05	109
1.3597e-05	54
8.0368e-06	129
1.1603e-05	32
4.8674e-06	102
7.2531e-06	104
8.2867e-06	67
1.5051e-05	78
1.2119e-05	133
6.7166e-06	74
1.2145e-05	45
9.6639e-06	92
1.0852e-05	48
2.0013e-05	104
1.5688e-05	36
1.6769e-05	78
2.2576e-05	80
1.7565e-05	102
2.2984e-05	110
2.1395e-05	63
3.0802e-05	129
2.0631e-05	80
3.4526e-05	31
1.9357e-05	41
2.0387e-05	112
4.063e-05	72
1.6391e-05	58
1.9401e-05	100
3.2202e-05	63
2.3739e-05	76
4.5016e-05	69
3.4623e-05	140
2.6605e-05	74
1.5607e-05	133
3.0297e-05	95
1.2194e-05	93
2.6422e-05	35
3.4837e-05	82
2.6032e-05	117
3.5974e-05	98
6.1671e-05	130
3.528e-05	49
2.5042e-05	121
3.2499e-05	114
2.699e-05	52
1.2434e-05	68
1.8134e-05	137
3.7484e-05	122
1.9977e-05	91
2.9678e-05	67
1.2676e-05	134
2.2131e-05	55
2.7079e-05	83
1.0155e-05	149
2.2319e-05	139
1.9288e-05	100
1.2151e-05	123
1.9619e-05	122
7.7328e-06	98
6.5723e-06	115
1.0465e-05	89
1.2412e-05	88
1.0484e-05	119
8.3828e-06	120
2.0908e-05	55
8.4572e-06	40
1.9952e-05	115
2.802e-05	84
1.8919e-05	72
1.9791e-05	96
1.5841e-05	142
9.5901e-06	77
1.9975e-05	122
3.1201e-05	37
4.6354e-05	135
1.6297e-05	117
9.4543e-06	104
2.2736e-05	38
2.621e-05	128
1.8882e-05	128
1.2752e-05	72
5.5854e-05	66
7.1981e-06	73
1.7666e-05	107
1.2114e-05	81
1.6132e-05	46
2.6281e-05	32
2.3599e-05	75
1.6167e-05	126
3.3632e-05	103
3.139e-05	142
3.015e-05	142
1.9133e-05	101
3.7261e-05	33
3.1963e-05	93
7.938e-05	85
3.9397e-05	70
3.9294e-05	42
2.4444e-05	93
1.277e-05	140
2.0005e-05	135
1.692e-05	92
1.809e-05	59
2.964e-05	67
1.8152e-05	78
1.516e-05	45
1.9461e-05	57
2.2432e-05	41
2.8925e-05	149
1.4372e-05	101
2.7695e-05	106
2.4007e-05	54
4.4565e-05	51
2.2261e-05	84
2.2976e-05	79
1.3112e-05	43
1.2725e-05	51
2.7343e-05	104
2.1761e-05	90
3.2217e-05	63
1.6698e-05	67
5.7978e-05	31
2.697e-05	31
4.0147e-05	93
2.2869e-05	60
2.4496e-05	41
3.6949e-05	106
3.201e-05	128
1.5711e-05	31
1.243e-05	125
1.5878e-05	78
1.3747e-05	114
2.7599e-05	40
2.1357e-05	68
2.2551e-05	61
1.4108e-05	54
3.8779e-05	130
3.3023e-05	70
2.5721e-05	34
4.3467e-05	57
1.7757e-05	131
3.2639e-05	131
3.1634e-05	112
3.1646e-05	71
1.9013e-05	32
3.1313e-05	113
2.104e-05	65
1.7569e-05	104
1.5199e-05	107
4.381e-05	146
1.7994e-05	142
2.4728e-05	62
1.4383e-05	81
2.3319e-05	148
5.5302e-06	54
1.5828e-05	119
1.2977e-05	33
1.5161e-05	35
2.1221e-05	102
2.1987e-05	45
5.8805e-05	51
1.8792e-05	122
2.0856e-05	128
1.0303e-05	67
1.612e-05	76
1.2671e-05	104
2.0489e-05	116
3.298e-05	86
2.4448e-05	74
1.3259e-05	150
7.9711e-06	71
4.1436e-05	80
4.5352e-05	92
2.0069e-05	67
1.0788e-05	107
2.7437e-05	115
1.1033e-05	132
1.4374e-05	144
2.2187e-05	72
8.4352e-06	83
5.7921e-06	121
1.5921e-05	136
1.5351e-05	126
1.6298e-05	143
1.6062e-05	72
2.3455e-05	74
2.0091e-05	104
8.8541e-06	147
1.7365e-05	114
1.5334e-05	42
9.3283e-06	120
7.2963e-06	63
1.6078e-05	79
9.2371e-06	69
1.1459e-05	67
9.1271e-06	73
5.3893e-06	74
1.3075e-05	137
1.0886e-05	105
1.8799e-05	55
1.6165e-05	111
2.0482e-05	37
7.7709e-06	130
7.481e-06	142
6.0778e-06	140
1.3476e-05	109
4.1268e-05	64
1.7181e-05	132
7.6707e-06	59
1.716e-05	140
6.4856e-06	78
5.4145e-06	59
1.5696e-05	54
8.4459e-06	63
1.2984e-05	140
2.2631e-05	114
1.3517e-05	138
1.6817e-05	76
5.5145e-06	45
1.7132e-05	88
3.2334e-05	47
1.5692e-05	77
5.6862e-06	82
1.0532e-05	150
1.0507e-05	43
1.5944e-05	36
1.6165e-05	146
1.5805e-05	56
1.1205e-05	35
1.0467e-05	87
1.1729e-05	61
2.1999e-05	53
6.4573e-06	36
1.3482e-05	104
1.7606e-05	65
1.2106e-05	36
2.2788e-05	47
1.5932e-05	102
1.1677e-05	86
1.8547e-05	124
1.6025e-05	119
1.6007e-05	124
1.518e-05	47
1.9521e-05	109
8.8812e-06	145
1.6565e-05	104
1.6432e-05	99
1.4649e-05	147
3.2366e-05	105
1.5476e-05	61
3.0697e-05	82
3.672e-05	149
2.208e-05	140
2.7071e-05	135
3.2466e-05	43
2.3494e-05	69
3.0988e-05	144
1.3375e-05	37
4.0555e-05	146
1.4498e-05	84
9.5007e-06	118
4.6603e-05	102
2.1881e-05	63
2.9191e-05	86
1.8986e-05	39
1.3255e-05	56
4.9223e-06	126
3.053e-05	99
1.8356e-05	63
2.0111e-05	126
2.5457e-05	71
1.0214e-05	33
1.4041e-05	31
3.7221e-05	48
2.6285e-05	118
1.1344e-05	53
6.9992e-06	138
1.446e-05	35
2.1375e-05	71
3.2429e-05	69
2.0194e-05	44
1.1752e-05	44
2.2326e-05	121
1.0886e-05	122
1.2587e-05	80
1.4975e-05	100
1.1088e-05	116
1.757e-05	68
1.2955e-05	111
1.7449e-05	113
1.6894e-05	31
1.7121e-05	135
1.6569e-05	83
3.7207e-05	86
2.8042e-05	82
2.2074e-05	145
1.0896e-05	101
1.0104e-05	111
8.6123e-06	108
7.4182e-05	113
3.4489e-05	110
2.4962e-05	56
1.4015e-05	93
1.2679e-05	100
2.8762e-05	124
4.5867e-05	107
9.9788e-06	147
1.8363e-05	88
2.1862e-05	61
8.559e-06	123
3.385e-05	70
1.8282e-05	71
5.6139e-05	137
1.9513e-05	34
2.7665e-05	114
1.2948e-05	79
1.6974e-05	89
1.3028e-05	72
2.7449e-05	91
4.2796e-05	139
1.7028e-05	108
2.6765e-05	72
1.7761e-05	141
2.3167e-05	137
3.9661e-05	32
2.4491e-05	134
1.3972e-05	74
1.4319e-05	141
2.1044e-05	100
2.0165e-05	119
1.5148e-05	150
2.5717e-05	90
4.2812e-05	40
1.9342e-05	57
2.1368e-05	120
7.9985e-06	36
1.6324e-05	106
1.2677e-05	136
2.0513e-05	49
2.9005e-05	120
5.0556e-05	120
5.5222e-05	138
2.3296e-05	111
2.204e-05	113
3.8162e-05	38
3.0051e-05	62
3.7231e-05	103
3.5942e-05	38
1.2889e-05	103
3.4636e-05	61
2.5697e-05	137
1.7646e-05	53
1.9336e-05	61
4.8249e-05	85
1.8304e-05	56
1.496e-05	87
2.9697e-05	131
6.9371e-05	39
2.7159e-05	45
3.1039e-05	101
1.7226e-05	70
5.9175e-05	56
2.8465e-05	46
3.4035e-05	129
1.7114e-05	148
3.9833e-05	118
3.2248e-05	84
1.5542e-05	109
2.6998e-05	36
2.0842e-05	51
2.7899e-05	68
2.3176e-05	117
2.4222e-05	115
1.6266e-05	31
2.1812e-05	122
3.8056e-05	129
5.9068e-05	94
1.5314e-05	95
7.8118e-05	135
5.3643e-05	98
2.9056e-05	31
2.3274e-05	102
1.929e-05	61
3.9766e-05	113
1.9327e-05	148
2.1573e-05	74
4.0733e-05	56
3.2969e-05	137
4.0986e-05	88
3.4058e-05	79
2.2203e-05	118
2.075e-05	101
3.735e-05	110
1.9542e-05	102
4.4911e-05	117
3.8748e-05	138
2.9372e-05	65
2.4656e-05	92
2.8334e-05	133
0.00013722	92
2.2606e-05	150
1.1929e-05	130
5.8909e-05	108
2.94e-05	95
1.5309e-05	148
8.3334e-05	122
2.697e-05	84
2.6098e-05	63
1.4397e-05	40
1.1464e-05	133
7.7834e-06	44
1.772e-05	50
1.0912e-05	123
2.6818e-05	71
1.5445e-05	108
3.7427e-05	147
3.1806e-05	122
2.0485e-05	65
1.3633e-05	93
2.9675e-05	78
9.0658e-06	86
1.9338e-05	131
1.03e-05	109
1.3939e-05	79
1.0287e-05	75
2.0176e-05	94
9.7834e-06	125
7.7575e-06	80
1.7237e-05	146
1.2778e-05	144
1.5747e-05	58
1.2191e-05	52
1.5077e-05	36
3.5904e-06	92
1.5519e-05	44
3.577e-05	82
2.0347e-05	58
2.0874e-05	128
1.112e-05	77
1.2682e-05	51
1.3674e-05	61
1.4718e-05	81
8.2302e-06	120
1.1003e-05	60
1.1218e-05	131
9.2105e-06	130
1.811e-05	85
4.5388e-05	57
6.5276e-06	135
1.3664e-05	91
6.1706e-06	50
2.1546e-05	124
2.4397e-05	118
6.2588e-06	32
3.1393e-05	105
7.8252e-06	40
1.3951e-05	103
2.0423e-05	47
1.4263e-05	74
4.2116e-05	46
4.8832e-05	144
1.4745e-05	66
5.4047e-06	78
1.0983e-05	32
9.8472e-06	99
1.0495e-05	92
8.6289e-06	138
1.5276e-05	142
3.9764e-05	95
1.0603e-05	115
1.4433e-05	131
2.8073e-05	41
2.9223e-05	86
2.029e-05	133
2.6754e-05	81
2.5929e-05	64
1.5834e-05	127
2.1698e-05	54
1.6464e-05	127
1.189e-05	133
2.5593e-05	90
2.0642e-05	87
2.004e-05	85
2.2949e-05	61
3.4907e-05	133
2.5075e-05	95
2.3999e-05	105
2.643e-05	89
2.5008e-05	76
1.5509e-05	68
3.5399e-05	120
4.5796e-05	142
1.8967e-05	70
6.0368e-05	79
2.2296e-05	71
2.164e-05	68
1.5857e-05	131
1.665e-05	36
1.5448e-05	90
2.791e-05	36
4.8293e-05	77
3.0532e-05	148
3.4001e-05	106
4.3795e-05	86
6.9737e-06	124
2.0396e-05	72
2.5576e-05	96
3.1505e-05	50
1.1687e-05	69
1.3705e-05	134
3.145e-05	34
1.9665e-05	53
2.6982e-05	107
1.3735e-05	103
9.6035e-06	63
3.0614e-05	133
3.651e-05	97
4.3171e-05	55
9.8889e-06	86
1.1369e-05	59
1.0165e-05	116
2.0609e-05	117
1.5248e-05	94
3.7151e-05	149
1.045e-05	73
9.4256e-06	104
2.2894e-05	34
3.6926e-05	119
1.422e-05	132
1.1428e-05	106
2.0296e-05	68
1.0054e-05	110
2.1958e-05	131
3.2058e-05	65
2.4138e-05	89
8.7933e-06	124
1.691e-05	85
1.9258e-05	95
5.1324e-05	116
3.3724e-05	86
2.1211e-05	133
4.0648e-05	38
1.3389e-05	69
1.8605e-05	82
4.2744e-05	103
4.4391e-05	126
3.0969e-05	130
2.8039e-05	149
1.684e-05	111
3.098e-05	63
1.502e-05	43
2.8716e-05	118
2.5375e-05	109
3.876e-05	85
1.781e-05	49
2.9413e-05	146
3.1678e-05	127
1.418e-05	83
2.3447e-05	92
4.6945e-05	32
2.2637e-05	47
1.7959e-05	113
2.6634e-05	48
1.8457e-05	116
2.6465e-05	91
2.0714e-05	42
2.1591e-05	97
2.5352e-05	60
4.145e-05	122
2.602e-05	130
4.7447e-05	56
8.6802e-06	80
1.8302e-05	77
2.3229e-05	120
1.5252e-05	89
1.1864e-05	66
3.0286e-05	96
3.1539e-05	45
2.7332e-05	131
2.6251e-05	62
1.5802e-05	63
1.8025e-05	114
2.2668e-05	73
1.7982e-05	51
2.9559e-05	66
7.0722e-05	71
2.0122e-05	134
3.2862e-05	87
1.5502e-05	37
4.9591e-05	85
1.6976e-05	89
2.7244e-05	73
2.0034e-05	128
3.2808e-05	79
2.6977e-05	33
2.6281e-05	127
0.00010671	36
1.9395e-05	44
2.5915e-05	48
9.4103e-05	43
1.5414e-05	58
3.4553e-05	76
1.5508e-05	108
4.1554e-05	44
3.0101e-05	50
3.4836e-05	40
2.2603e-05	128
2.9291e-05	83
5.0946e-05	52
8.4494e-06	108
1.1747e-05	45
3.0445e-05	125
1.8651e-05	114
2.2523e-05	124
1.2529e-05	64
1.5866e-05	77
2.0994e-05	34
1.7614e-05	89
1.6876e-05	81
2.1374e-05	98
1.6284e-05	79
4.5855e-05	101
1.5936e-05	72
5.8696e-05	80
2.1298e-05	67
1.1912e-05	141
1.8132e-05	144
4.1724e-05	136
4.4187e-05	68
2.8943e-05	144
3.0735e-05	90
3.6183e-05	69
1.3469e-05	124
2.0386e-05	120
1.1303e-05	33
2.1704e-05	130
4.2016e-05	121
3.7657e-05	66
7.9071e-05	36
2.9032e-05	116
9.6885e-06	126
5.9601e-05	145
4.9173e-05	124
2.0377e-05	43
2.9628e-05	90
3.7482e-05	115
3.218e-05	123
3.6039e-05	73
2.5441e-05	120
2.5465e-05	136
2.5942e-05	90
1.6667e-05	47
5.1584e-05	33
2.4276e-05	81
3.4949e-05	93
1.6161e-05	74
1.3667e-05	117
2.0728e-05	38
2.1908e-05	111
3.8049e-05	95
3.144e-05	83
2.7932e-05	91
9.9796e-06	52
1.2003e-05	34
2.4986e-05	85
1.6085e-05	53
3.824e-05	101
3.5722e-05	124
1.3088e-05	65
2.5463e-05	132
3.9048e-05	100
1.9598e-05	65
3.9745e-05	103
2.7818e-05	99
1.7008e-05	36
2.3616e-05	88
2.0043e-05	50
1.283e-05	135
1.9948e-05	148
1.5877e-05	43
1.2118e-05	83
3.4402e-05	90
1.9092e-05	93
5.4125e-05	89
1.4092e-05	76
1.9455e-05	77
2.8669e-05	150
5.1049e-05	35
1.9367e-05	93
9.6818e-06	143
2.2592e-05	123
7.5388e-06	48
1.1418e-05	60
1.5558e-05	48
3.2427e-05	125
2.6979e-05	61
1.4533e-05	76
2.1171e-05	53
1.1049e-05	52
1.8758e-05	122
3.8472e-05	93
1.4782e-05	60
1.2623e-05	78
1.0839e-05	62
1.8324e-05	49
2.6782e-05	38
4.2686e-05	90
1.4607e-05	65
1.6039e-05	61
1.0561e-05	72
2.9578e-05	145
1.4534e-05	82
1.3034e-05	50
4.2263e-05	116
2.3029e-05	33
2.1126e-05	38
9.1554e-06	134
1.9862e-05	54
2.1779e-05	57
9.6585e-06	44
1.4926e-05	128
1.3363e-05	148
2.07e-05	57
1.1011e-05	138
2.9755e-05	51
4.1171e-05	129
1.5233e-05	61
1.7646e-05	118
2.3107e-05	47
3.5299e-05	82
2.4507e-05	92
2.412e-05	52
1.5465e-05	46
1.7924e-05	90
2.7827e-05	89
4.9511e-05	113
2.7389e-05	141
1.2649e-05	71
2.6367e-05	89
2.1407e-05	132
2.0976e-05	67
2.1892e-05	141
1.4915e-05	123
2.0866e-05	34
1.6255e-05	54
2.0436e-05	128
2.5587e-05	47
2.5841e-05	39
2.1468e-05	44
2.2143e-05	150
2.4507e-05	120
2.955e-05	97
4.2567e-05	63
3.0092e-05	43
2.0432e-05	124
2.978e-05	108
2.0387e-05	91
9.6809e-06	135
7.2726e-06	108
9.6239e-06	83
1.9853e-05	106
1.6135e-05	69
1.5584e-05	34
2.2041e-05	76
1.5652e-05	103
1.5871e-05	78
2.88e-05	50
3.0936e-05	41
6.7867e-05	32
2.4661e-05	114
2.1605e-05	123
1.6367e-05	76
1.9679e-05	81
2.096e-05	108
9.4544e-06	146
1.9009e-05	116
2.9948e-05	69
1.6632e-05	124
2.8061e-05	118
3.4789e-05	72
3.6719e-05	52
3.1435e-05	92
7.4539e-06	134
1.7014e-05	118
3.4908e-05	143
2.6764e-05	126
2.268e-05	113
2.7303e-05	34
3.7333e-05	89
2.3585e-05	113
1.5898e-05	125
2.0143e-05	44
2.0159e-05	55
3.3501e-05	105
2.6525e-05	37
2.8222e-05	82
2.3812e-05	72
1.8363e-05	34
2.2541e-05	85
2.4139e-05	122
1.1309e-05	96
2.3699e-05	72
3.3767e-05	134
2.0675e-05	42
4.5543e-05	82
2.8381e-05	108
1.7773e-05	41
1.9321e-05	90
1.8456e-05	78
2.3285e-05	147
2.9678e-05	94
1.8102e-05	50
2.61e-05	147
4.6728e-05	88
3.0772e-05	99
3.0115e-05	130
1.359e-05	91
1.5845e-05	127
2.357e-05	54
1.9813e-05	147
8.9664e-06	116
1.0161e-05	140
3.2426e-05	134
1.4524e-05	39
5.7859e-05	71
7.6242e-06	118
2.4497e-05	43
2.1786e-05	142
1.4537e-05	36
2.6363e-05	71
1.5672e-05	55
3.473e-05	93
2.1693e-05	38
1.0666e-05	78
7.0222e-06	137
2.0235e-05	129
4.1585e-05	118
2.6892e-05	138
2.3125e-05	91
3.4162e-05	56
1.2226e-05	61
4.8403e-05	90
1.6887e-05	118
2.6589e-05	64
2.0384e-05	48
2.8031e-05	136
1.0085e-05	100
5.3652e-05	93
3.4288e-05	81
6.5996e-05	76
4.867e-05	145
2.5676e-05	145
1.6428e-05	74
1.1231e-05	114
2.5806e-05	86
2.7449e-05	95
4.0335e-05	88
1.5793e-05	133
3.5825e-05	149
2.5599e-05	111
1.7361e-05	60
3.5068e-05	109
2.6901e-05	95
2.177e-05	87
5.8155e-05	54
3.244e-05	118
2.3558e-05	55
2.7734e-05	108
2.4222e-05	93
2.6406e-05	137
2.9398e-05	135
1.8293e-05	31
1.7066e-05	132
2.8041e-05	134
5.5591e-05	70
2.0458e-05	97
1.4353e-05	63
2.1129e-05	65
1.9323e-05	146
1.9962e-05	48
2.7548e-05	113
2.1913e-05	89
1.7053e-05	147
1.8894e-05	125
1.2537e-05	128
1.4431e-05	120
1.2013e-05	44
1.7597e-05	116
1.4025e-05	131
1.557e-05	43
1.9774e-05	47
1.5219e-05	37
2.6589e-05	143
3.1513e-05	143
1.7024e-05	57
4.5414e-05	134
1.2684e-05	64
2.2299e-05	67
1.3307e-05	31
2.2802e-05	92
1.4357e-05	90
2.0452e-05	139
1.8911e-05	32
1.5331e-05	118
1.0117e-05	36
3.5042e-05	89
6.9024e-05	124
7.6699e-05	135
2.1266e-05	76
2.6256e-05	121
2.1534e-05	46
2.7813e-05	96
1.7385e-05	124
1.0836e-05	107
2.6375e-05	141
1.5043e-05	101
1.0924e-05	137
8.2366e-05	35
2.4032e-05	76
3.2473e-05	130
4.6262e-05	31
1.2107e-05	146
3.2015e-05	132
3.401e-05	84
2.7392e-05	64
2.7226e-05	62
1.9237e-05	80
3.7758e-05	68
1.6523e-05	130
1.7683e-05	51
3.4774e-05	36
5.2378e-05	149
1.8922e-05	46
1.9906e-05	125
2.754e-05	138
4.0167e-05	88
3.5878e-05	91
2.362e-05	53
1.4968e-05	65
3.2099e-05	109
1.9456e-05	122
4.2239e-05	83
1.0385e-05	106
1.9734e-05	132
3.3626e-05	125
1.7114e-05	146
1.3611e-05	65
1.2796e-05	72
1.6029e-05	69
1.5319e-05	52
1.8345e-05	53
1.3092e-05	48
1.7881e-05	133
1.386e-05	114
1.4448e-05	114
1.0909e-05	34
1.4683e-05	106
0.000102	140
8.3915e-05	79
3.0705e-05	44
2.4338e-05	60
8.4515e-06	53
1.2173e-05	57
1.4016e-05	97
2.0661e-05	144
2.2111e-05	148
1.6888e-05	34
1.2537e-05	47
1.0053e-05	81
1.8457e-05	40
2.6664e-05	41
2.0603e-05	115
1.6957e-05	117
1.9847e-05	37
2.0609e-05	148
8.3171e-06	118
1.5778e-05	108
1.3596e-05	55
5.9829e-06	130
7.928e-06	102
1.4013e-05	32
2.6498e-05	96
1.4626e-05	92
1.9256e-05	122
1.0664e-05	110
5.6697e-06	142
1.7807e-05	101
1.1949e-05	127
2.964e-05	101
4.0296e-05	92
1.4291e-05	68
2.9173e-05	44
2.7912e-05	58
9.7965e-06	37
1.751e-05	111
2.0716e-05	95
2.2774e-05	39
2.4207e-05	53
2.6336e-05	80
2.6876e-05	113
1.6522e-05	53
2.2943e-05	123
6.607e-06	61
1.1187e-05	74
3.6946e-05	134
1.5178e-05	144
2.4444e-05	59
4.2261e-05	129
1.376e-05	92
1.3659e-05	86
1.7907e-05	77
2.6683e-05	116
2.0516e-05	54
1.3843e-05	105
1.075e-05	124
1.9767e-05	80
2.1412e-05	47
1.7729e-05	100
2.1003e-05	100
1.3819e-05	76
3.0811e-05	68
8.6346e-06	57
2.5049e-05	134
3.1982e-05	42
1.5667e-05	108
2.3205e-05	53
2.6852e-05	120
1.7125e-05	91
2.2063e-05	33
2.7941e-05	42
1.4263e-05	126
3.3475e-05	72
3.7241e-05	68
2.5487e-05	110
2.1749e-05	77
1.2664e-05	96
2.728e-05	76
1.2248e-05	99
4.5781e-05	119
2.7529e-05	58
2.4456e-05	46
1.7889e-05	38
7.7195e-06	137
1.2248e-05	87
2.5645e-05	148
6.7726e-05	37
3.1519e-05	83
2.5179e-05	98
1.72e-05	53
2.3257e-05	137
3.5005e-05	116
1.958e-05	71
5.5729e-05	43
1.2678e-05	84
1.909e-05	108
2.3575e-05	138
9.06e-06	102
2.9556e-05	61
2.3601e-05	146
2.4766e-05	52
3.3114e-05	116
3.8426e-05	60
3.3231e-05	87
1.782e-05	125
2.1723e-05	148
2.7645e-05	110
1.2264e-05	130
1.3918e-05	101
1.815e-05	61
2.2717e-05	85
5.077e-05	89
3.296e-05	135
1.7677e-05	34
1.6425e-05	91
4.4963e-05	91
7.8819e-05	41
2.2748e-05	57
1.75e-05	147
1.0784e-05	94
3.4023e-05	37
2.4101e-05	138
3.6032e-05	91
1.2901e-05	92
2.2847e-05	135
1.455e-05	92
3.6469e-05	44
1.5275e-05	102
1.9162e-05	71
1.6392e-05	47
3.0289e-05	92
2.3653e-05	115
1.1786e-05	125
1.4329e-05	108
1.2185e-05	85
2.5165e-05	76
2.1344e-05	67
9.1526e-06	63
7.6944e-06	150
1.9443e-05	99
2.8883e-05	98
2.2763e-05	146
9.1338e-06	111
1.0098e-05	52
3.0078e-05	80
1.9623e-05	108
1.8394e-05	116
4.1973e-05	31
1.3999e-05	121
2.4029e-05	91
2.615e-05	134
3.3201e-05	37
1.5772e-05	112
2.8653e-05	40
8.0866e-05	57
1.1843e-05	76
2.8402e-05	96
2.1714e-05	43
1.7097e-05	101
1.6825e-05	128
2.9782e-05	111
7.442e-05	117
1.6629e-05	62
3.2182e-05	130
1.9659e-05	84
6.2608e-05	52
3.0922e-05	107
2.3059e-05	60
3.2969e-05	87
2.4546e-05	103
4.1522e-05	53
2.1737e-05	139
1.397e-05	68
2.6658e-05	144
4.944e-05	139
1.3483e-05	74
2.1367e-05	61
3.7367e-05	32
9.176e-06	63
3.1236e-05	93
3.269e-05	33
2.5712e-05	31
1.6491e-05	68
2.2741e-05	50
2.3165e-05	82
3.5493e-05	144
3.0972e-05	112
1.9338e-05	60
4.9777e-05	145
2.1484e-05	102
1.4496e-05	115
1.7889e-05	92
3.2361e-05	103
2.4132e-05	60
3.4363e-05	72
2.2378e-05	78
6.6367e-05	116
9.8606e-06	66
1.7264e-05	104
2.0813e-05	106
2.3422e-05	65
4.3262e-05	34
2.2367e-05	149
2.0597e-05	142
2.1559e-05	57
3.1013e-05	120
1.6464e-05	132
2.7315e-05	42
9.6504e-06	142
2.1269e-05	48
1.3571e-05	75
1.6217e-05	131
2.3717e-05	144
1.2617e-05	149
1.6818e-05	125
1.2479e-05	129
9.3644e-06	106
2.4665e-05	40
4.6474e-05	146
2.4623e-05	75
2.4025e-05	31
1.6229e-05	121
5.6688e-05	96
2.3851e-05	39
4.9447e-05	131
3.1837e-05	79
2.3697e-05	40
4.4737e-05	126
4.2679e-05	75
2.5457e-05	148
4.9492e-05	135
6.2245e-05	62
2.6014e-05	37
2.378e-05	113
3.2485e-05	94
3.1683e-05	136
3.9294e-05	133
2.3781e-05	84
3.7616e-05	98
4.4034e-05	50
2.918e-05	77
2.8848e-05	79
1.4837e-05	74
1.5419e-05	34
1.3454e-05	123
1.4907e-05	143
2.4937e-05	145
1.2513e-05	102
7.7527e-05	68
3.8048e-05	143
1.0104e-05	109
1.5553e-05	126
2.5508e-05	69
1.1947e-05	103
2.1593e-05	46
4.3128e-05	87
2.3388e-05	135
2.5994e-05	35
1.5744e-05	63
2.0258e-05	113
1.3345e-05	71
2.8747e-05	136
1.9254e-05	39
3.7551e-05	79
4.2768e-05	48
4.1393e-05	126
2.345e-05	83
1.7372e-05	70
1.2128e-05	61
2.6036e-05	51
3.402e-05	68
1.9979e-05	77
1.9922e-05	66
2.6609e-05	131
2.9886e-05	129
1.188e-05	125
2.184e-05	123
2.3548e-05	69
1.8502e-05	98
2.8107e-05	95
1.5905e-05	65
1.4607e-05	69
2.1521e-05	79
2.5028e-05	73
1.7046e-05	31
2.6016e-05	135
9.1679e-06	93
1.2446e-05	90
4.3998e-06	81
2.5091e-05	116
1.1759e-05	87
1.5617e-05	87
2.9656e-05	111
2.1069e-05	87
1.4952e-05	97
1.3257e-05	113
1.6434e-05	69
2.2384e-05	118
8.7202e-06	84
2.0262e-05	105
2.5828e-05	122
9.8905e-06	104
2.4486e-05	90
2.2959e-05	80
1.1828e-05	122
1.0093e-05	64
2.2016e-05	71
2.7992e-05	146
2.3586e-05	50
2.4393e-05	33
1.0714e-05	133
2.7217e-05	117
1.4239e-05	133
1.5009e-05	117
8.98e-06	46
2.9855e-05	67
2.0763e-05	40
3.3894e-05	46
3.9026e-05	133
1.1708e-05	70
2.5899e-05	149
1.8202e-05	64
3.0044e-05	36
3.5383e-05	123
2.8742e-05	131
1.3669e-05	67
1.8376e-05	84
2.1728e-05	88
9.2202e-05	127
3.8071e-05	100
6.2065e-05	35
2.5419e-05	33
2.292e-05	140
2.7691e-05	87
1.6884e-05	70
3.9626e-05	139
2.011e-05	62
1.1335e-05	44
3.2689e-05	143
1.0472e-05	126
9.5526e-06	115
2.5783e-05	77
1.4568e-05	88
1.4679e-05	94
2.1147e-05	61
1.8404e-05	104
2.0987e-05	143
2.5804e-05	103
1.3425e-05	137
1.2833e-05	125
8.6485e-06	89
1.9826e-05	59
3.1475e-05	87
1.624e-05	93
2.9143e-05	60
2.9433e-05	35
3.6724e-05	101
3.6005e-05	93
1.5854e-05	134
1.4728e-05	85
2.2459e-05	42
1.623e-05	67
4.36e-05	94
4.1741e-05	131
2.2535e-05	59
1.771e-05	110
2.7424e-05	111
1.5828e-05	63
2.0309e-05	112
1.6769e-05	105
2.2864e-05	56
3.6582e-05	31
3.0889e-05	92
3.7063e-05	119
1.412e-05	129
2.3897e-05	145
1.4179e-05	123
2.6265e-05	64
2.6315e-05	86
4.0965e-05	81
3.7923e-05	141
3.1311e-05	122
1.8779e-05	31
1.8284e-05	59
9.0451e-06	110
1.893e-05	95
1.1457e-05	38
3.6414e-05	80
3.5821e-05	45
2.6076e-05	114
1.9564e-05	34
2.5965e-05	108
4.9932e-05	42
4.2944e-05	34
1.8299e-05	71
2.6151e-05	68
1.3322e-05	119
2.8155e-05	34
3.2066e-05	72
3.3823e-05	44
1.0645e-05	126
2.9417e-05	127
1.4588e-05	150
1.8815e-05	47
3.1838e-05	68
2.4713e-05	75
1.8875e-05	149
2.9008e-05	129
4.4137e-05	118
1.5656e-05	147
1.0777e-05	101
1.1533e-05	112
1.2124e-05	136
1.4543e-05	116
2.487e-05	146
7.2127e-06	126
2.1173e-05	134
1.3112e-05	129
3.0673e-05	62
1.218e-05	64
1.8312e-05	138
1.1533e-05	55
1.3224e-05	122
1.6749e-05	126
1.6999e-05	40
1.3402e-05	104
3.2273e-05	52
2.3288e-05	131
4.5494e-05	53
1.7518e-05	84
3.3752e-05	140
6.7688e-06	109
2.7572e-05	74
2.3025e-05	46
1.7089e-05	54
2.9813e-05	41
3.3416e-05	61
3.254e-05	70
2.6917e-05	34
2.7919e-05	132
1.6056e-05	50
1.3793e-05	141
2.0744e-05	116
2.3785e-05	89
3.6889e-05	33
1.5697e-05	142
1.868e-05	59
9.8612e-05	91
1.7816e-05	76
5.6476e-05	86
3.7645e-05	67
1.7914e-05	141
2.2734e-05	127
2.2223e-05	111
2.9676e-05	61
4.3994e-05	145
1.0946e-05	79
6.1432e-05	92
3.4263e-05	54
1.8248e-05	113
2.1415e-05	128
2.6387e-05	135
[truncated: 104,901 more rows]
