# Supplementary material for: Bacterial age distribution in soil – Generational gaps in adjacent hot and cold spots
Source: PLoS Comput Biol. 2022 Feb 25;18(2):e1009857. doi: 10.1371/journal.pcbi.1009857 (PMC8906644; doi:10.1371/journal.pcbi.1009857)
Supplement: S1 Data — (ZIP) [file pcbi.1009857.s010.zip › S1_Data/GT_Normal/IO/Phys/HydrationBoundary.txt]

1
2
3
4
5
6
7
8
9
10
11
12
13
14
15
16
17
18
20
22
24
26
28
30
32
34
36
38
40
41
42
43
44
45
46
47
48
49
50
51
52
54
88
90
92
93
94
95
96
97
98
99
101
149
150
151
152
153
154
155
156
157
215
217
218
219
220
221
222
223
289
291
292
293
294
295
296
297
371
373
374
375
376
458
459
460
461
462
463
549
551
552
553
554
556
648
649
650
651
749
750
751
752
854
855
856
857
858
964
966
967
968
969
1081
1082
1083
1084
1200
1201
1202
1203
1323
1324
1325
1326
1449
1450
1451
1577
1578
1579
1580
1710
1711
1712
1713
1847
1848
1849
1986
1987
1988
1989
2129
2130
2131
2273
2274
2275
2276
2422
2423
2424
2573
2574
2575
2576
2727
2728
2882
2883
2884
2885
3041
3042
3043
3201
3202
3203
3364
3365
3366
3367
3530
3531
3697
3698
3699
3700
3868
3869
4039
4040
4041
4042
4214
4215
4389
4390
4391
4392
4568
4569
4747
4748
4749
4750
4929
4930
5112
5113
5114
5115
5298
5299
5484
5485
5486
5672
5673
5674
5863
5864
6054
6055
6056
6057
6248
6249
6442
6443
6637
6638
6639
6640
6835
6836
7033
7034
7035
7234
7235
7236
7435
7436
7637
7638
7840
7841
7842
7843
8046
8047
8252
8253
8459
8460
8461
8462
8669
8670
8879
8880
9089
9090
9300
9301
9302
9303
9514
9515
9728
9729
9942
9943
10157
10158
10159
10160
10375
10376
10592
10593
10810
10811
11029
11030
11248
11249
11250
11469
11470
11471
11690
11691
11912
11913
12134
12135
12357
12358
12580
12581
12582
12805
12806
12807
13030
13031
13255
13256
13481
13482
13707
13708
13934
13935
14161
14162
14163
14390
14391
14618
14619
14846
14847
14848
15075
15076
15304
15305
15533
15534
15763
15764
15993
15994
16214
16215
16431
16432
16645
16646
16857
16858
17067
17068
17277
17278
17486
17487
17695
17696
17904
17905
18111
18112
18319
18320
18528
18529
18737
18738
18739
18946
18947
19156
19157
19367
19368
19580
19581
19795
19796
20014
20015
20240
20241
20469
20470
20471
20699
20700
20928
20929
21156
21157
21384
21385
21612
21613
21840
21841
22067
22068
22069
22294
22295
22520
22521
22745
22746
22747
22971
22972
23195
23196
23419
23420
23642
23643
23644
23865
23866
24087
24088
24308
24309
24310
24529
24530
24749
24750
24968
24969
24970
25187
25188
25404
25405
25406
25622
25623
25838
25839
25840
26053
26054
26267
26268
26480
26481
26482
26693
26694
26695
26904
26905
27114
27115
27323
27324
27325
27532
27533
27534
27739
27740
27944
27945
27946
28149
28150
28151
28352
28353
28553
28554
28555
28754
28755
28756
28954
28955
29151
29152
29153
29348
29349
29350
29543
29544
29736
29737
29738
29929
29930
29931
30120
30121
30309
30310
30311
30312
30497
30498
30682
30683
30684
30867
30868
30869
31049
31050
31051
31230
31231
31232
31409
31410
31585
31586
31587
31588
31761
31762
31933
31934
31935
31936
32105
32106
32273
32274
32275
32276
32440
32441
32442
32443
32605
32606
32766
32767
32768
32769
32926
32927
33082
33083
33084
33085
33237
33238
33239
33240
33390
33391
33539
33540
33541
33542
33686
33687
33688
33689
33830
33831
33832
33970
33971
33972
34108
34109
34110
34111
34243
34244
34245
34246
34374
34375
34376
34377
34501
34502
34503
34504
34626
34627
34628
34746
34747
34748
34749
34863
34864
34865
34866
34976
34977
34978
34979
35083
35084
35085
35086
35087
35088
35188
35189
35190
35191
35287
35288
35289
35290
35291
35292
35382
35383
35384
35385
35469
35470
35471
35472
35473
35474
35476
35554
35555
35556
35557
35558
35560
35630
35631
35632
35633
35634
35635
35636
35638
35700
35701
35702
35703
35704
35705
35706
35708
35760
35762
35763
35764
35765
35766
35767
35768
35769
35770
35772
35814
35816
35817
35818
35819
35820
35821
35822
35823
35825
35827
35851
35853
35855
35856
35857
35858
35859
35860
35861
35862
35863
35864
35865
35866
35867
35868
35869
35870
35871
35872
35873
35874
35875
35876
35877
35878
35879
35880
35881
35882
35883
35884
35885
35886
35887
35888
