# Supplementary material for: Bacterial age distribution in soil – Generational gaps in adjacent hot and cold spots
Source: PLoS Comput Biol. 2022 Feb 25;18(2):e1009857. doi: 10.1371/journal.pcbi.1009857 (PMC8906644; doi:10.1371/journal.pcbi.1009857)
Supplement: S1 Data — (ZIP) [file pcbi.1009857.s010.zip › S1_Data/GT_Normal/IO/Phys/NodeAdjacency.txt]

18	1	1
19	1	1
20	1	1
20	2	1
21	2	1
22	2	1
22	3	1
23	3	1
24	3	1
24	4	1
25	4	1
26	4	1
26	5	1
27	5	1
28	5	1
28	6	1
29	6	1
30	6	1
30	7	1
31	7	1
32	7	1
32	8	1
33	8	1
34	8	1
34	9	1
35	9	1
36	9	1
36	10	1
37	10	1
38	10	1
38	11	1
39	11	1
40	11	1
52	12	1
53	12	1
54	12	1
14	13	1
54	13	1
55	13	1
56	13	1
13	14	1
15	14	1
56	14	1
14	15	1
16	15	1
56	15	1
57	15	1
58	15	1
15	16	1
17	16	1
58	16	1
16	17	1
18	17	1
58	17	1
59	17	1
60	17	1
1	18	1
17	18	1
19	18	1
60	18	1
1	19	1
18	19	1
20	19	1
60	19	1
61	19	1
62	19	1
1	20	1
2	20	1
19	20	1
21	20	1
62	20	1
2	21	1
20	21	1
22	21	1
62	21	1
63	21	1
64	21	1
2	22	1
3	22	1
21	22	1
23	22	1
64	22	1
3	23	1
22	23	1
24	23	1
64	23	1
65	23	1
66	23	1
3	24	1
4	24	1
23	24	1
25	24	1
66	24	1
4	25	1
24	25	1
26	25	1
66	25	1
67	25	1
68	25	1
4	26	1
5	26	1
25	26	1
27	26	1
68	26	1
5	27	1
26	27	1
28	27	1
68	27	1
69	27	1
70	27	1
5	28	1
6	28	1
27	28	1
29	28	1
70	28	1
6	29	1
28	29	1
30	29	1
70	29	1
71	29	1
72	29	1
6	30	1
7	30	1
29	30	1
31	30	1
72	30	1
7	31	1
30	31	1
32	31	1
72	31	1
73	31	1
74	31	1
7	32	1
8	32	1
31	32	1
33	32	1
74	32	1
8	33	1
32	33	1
34	33	1
74	33	1
75	33	1
76	33	1
8	34	1
9	34	1
33	34	1
35	34	1
76	34	1
9	35	1
34	35	1
36	35	1
76	35	1
77	35	1
78	35	1
9	36	1
10	36	1
35	36	1
37	36	1
78	36	1
10	37	1
36	37	1
38	37	1
78	37	1
79	37	1
80	37	1
10	38	1
11	38	1
37	38	1
39	38	1
80	38	1
11	39	1
38	39	1
40	39	1
80	39	1
81	39	1
82	39	1
11	40	1
39	40	1
41	40	1
82	40	1
40	41	1
42	41	1
82	41	1
83	41	1
84	41	1
41	42	1
43	42	1
84	42	1
42	43	1
44	43	1
84	43	1
85	43	1
86	43	1
43	44	1
45	44	1
86	44	1
44	45	1
86	45	1
87	45	1
88	45	1
88	46	1
89	46	1
90	46	1
90	47	1
91	47	1
92	47	1
99	48	1
100	48	1
101	48	1
50	49	1
101	49	1
102	49	1
103	49	1
49	50	1
51	50	1
103	50	1
50	51	1
52	51	1
103	51	1
104	51	1
105	51	1
12	52	1
51	52	1
53	52	1
105	52	1
12	53	1
52	53	1
54	53	1
105	53	1
106	53	1
107	53	1
12	54	1
13	54	1
53	54	1
55	54	1
107	54	1
13	55	1
54	55	1
56	55	1
107	55	1
108	55	1
109	55	1
13	56	1
14	56	1
15	56	1
55	56	1
57	56	1
109	56	1
15	57	1
56	57	1
58	57	1
109	57	1
110	57	1
111	57	1
15	58	1
16	58	1
17	58	1
57	58	1
59	58	1
111	58	1
17	59	1
58	59	1
60	59	1
111	59	1
112	59	1
113	59	1
17	60	1
18	60	1
19	60	1
59	60	1
61	60	1
113	60	1
19	61	1
60	61	1
62	61	1
113	61	1
114	61	1
115	61	1
19	62	1
20	62	1
21	62	1
61	62	1
63	62	1
115	62	1
21	63	1
62	63	1
64	63	1
115	63	1
116	63	1
117	63	1
21	64	1
22	64	1
23	64	1
63	64	1
65	64	1
117	64	1
23	65	1
64	65	1
66	65	1
117	65	1
118	65	1
119	65	1
23	66	1
24	66	1
25	66	1
65	66	1
67	66	1
119	66	1
25	67	1
66	67	1
68	67	1
119	67	1
120	67	1
121	67	1
25	68	1
26	68	1
27	68	1
67	68	1
69	68	1
121	68	1
27	69	1
68	69	1
70	69	1
121	69	1
122	69	1
123	69	1
27	70	1
28	70	1
29	70	1
69	70	1
71	70	1
123	70	1
29	71	1
70	71	1
72	71	1
123	71	1
124	71	1
125	71	1
29	72	1
30	72	1
31	72	1
71	72	1
73	72	1
125	72	1
31	73	1
72	73	1
74	73	1
125	73	1
126	73	1
127	73	1
31	74	1
32	74	1
33	74	1
73	74	1
75	74	1
127	74	1
33	75	1
74	75	1
76	75	1
127	75	1
128	75	1
129	75	1
33	76	1
34	76	1
35	76	1
75	76	1
77	76	1
129	76	1
35	77	1
76	77	1
78	77	1
129	77	1
130	77	1
131	77	1
35	78	1
36	78	1
37	78	1
77	78	1
79	78	1
131	78	1
37	79	1
78	79	1
80	79	1
131	79	1
132	79	1
133	79	1
37	80	1
38	80	1
39	80	1
79	80	1
81	80	1
133	80	1
39	81	1
80	81	1
82	81	1
133	81	1
134	81	1
135	81	1
39	82	1
40	82	1
41	82	1
81	82	1
83	82	1
135	82	1
41	83	1
82	83	1
84	83	1
135	83	1
136	83	1
137	83	1
41	84	1
42	84	1
43	84	1
83	84	1
85	84	1
137	84	1
43	85	1
84	85	1
86	85	1
137	85	1
138	85	1
139	85	1
43	86	1
44	86	1
45	86	1
85	86	1
87	86	1
139	86	1
45	87	1
86	87	1
88	87	1
139	87	1
140	87	1
141	87	1
45	88	1
46	88	1
87	88	1
89	88	1
141	88	1
46	89	1
88	89	1
90	89	1
141	89	1
142	89	1
143	89	1
46	90	1
47	90	1
89	90	1
91	90	1
143	90	1
47	91	1
90	91	1
92	91	1
143	91	1
144	91	1
145	91	1
47	92	1
91	92	1
93	92	1
145	92	1
92	93	1
94	93	1
145	93	1
146	93	1
147	93	1
93	94	1
95	94	1
147	94	1
94	95	1
147	95	1
148	95	1
149	95	1
97	96	1
157	96	1
158	96	1
159	96	1
96	97	1
98	97	1
159	97	1
97	98	1
99	98	1
159	98	1
160	98	1
161	98	1
48	99	1
98	99	1
100	99	1
161	99	1
48	100	1
99	100	1
101	100	1
161	100	1
162	100	1
163	100	1
48	101	1
49	101	1
100	101	1
102	101	1
163	101	1
49	102	1
101	102	1
103	102	1
163	102	1
164	102	1
165	102	1
49	103	1
50	103	1
51	103	1
102	103	1
104	103	1
165	103	1
51	104	1
103	104	1
105	104	1
165	104	1
166	104	1
167	104	1
51	105	1
52	105	1
53	105	1
104	105	1
106	105	1
167	105	1
53	106	1
105	106	1
107	106	1
167	106	1
168	106	1
169	106	1
53	107	1
54	107	1
55	107	1
106	107	1
108	107	1
169	107	1
55	108	1
107	108	1
109	108	1
169	108	1
170	108	1
171	108	1
55	109	1
56	109	1
57	109	1
108	109	1
110	109	1
171	109	1
57	110	1
109	110	1
111	110	1
171	110	1
172	110	1
173	110	1
57	111	1
58	111	1
59	111	1
110	111	1
112	111	1
173	111	1
59	112	1
111	112	1
113	112	1
173	112	1
174	112	1
175	112	1
59	113	1
60	113	1
61	113	1
112	113	1
114	113	1
175	113	1
61	114	1
113	114	1
115	114	1
175	114	1
176	114	1
177	114	1
61	115	1
62	115	1
63	115	1
114	115	1
116	115	1
177	115	1
63	116	1
115	116	1
117	116	1
177	116	1
178	116	1
179	116	1
63	117	1
64	117	1
65	117	1
116	117	1
118	117	1
179	117	1
65	118	1
117	118	1
119	118	1
179	118	1
180	118	1
181	118	1
65	119	1
66	119	1
67	119	1
118	119	1
120	119	1
181	119	1
67	120	1
119	120	1
121	120	1
181	120	1
182	120	1
183	120	1
67	121	1
68	121	1
69	121	1
120	121	1
122	121	1
183	121	1
69	122	1
121	122	1
123	122	1
183	122	1
184	122	1
185	122	1
69	123	1
70	123	1
71	123	1
122	123	1
124	123	1
185	123	1
71	124	1
123	124	1
125	124	1
185	124	1
186	124	1
187	124	1
71	125	1
72	125	1
73	125	1
124	125	1
126	125	1
187	125	1
73	126	1
125	126	1
127	126	1
187	126	1
188	126	1
189	126	1
73	127	1
74	127	1
75	127	1
126	127	1
128	127	1
189	127	1
75	128	1
127	128	1
129	128	1
189	128	1
190	128	1
191	128	1
75	129	1
76	129	1
77	129	1
128	129	1
130	129	1
191	129	1
77	130	1
129	130	1
131	130	1
191	130	1
192	130	1
193	130	1
77	131	1
78	131	1
79	131	1
130	131	1
132	131	1
193	131	1
79	132	1
131	132	1
133	132	1
193	132	1
194	132	1
195	132	1
79	133	1
80	133	1
81	133	1
132	133	1
134	133	1
195	133	1
81	134	1
133	134	1
135	134	1
195	134	1
196	134	1
197	134	1
81	135	1
82	135	1
83	135	1
134	135	1
136	135	1
197	135	1
83	136	1
135	136	1
137	136	1
197	136	1
198	136	1
199	136	1
83	137	1
84	137	1
85	137	1
136	137	1
138	137	1
199	137	1
85	138	1
137	138	1
139	138	1
199	138	1
200	138	1
201	138	1
85	139	1
86	139	1
87	139	1
138	139	1
140	139	1
201	139	1
87	140	1
139	140	1
141	140	1
201	140	1
202	140	1
203	140	1
87	141	1
88	141	1
89	141	1
140	141	1
142	141	1
203	141	1
89	142	1
141	142	1
143	142	1
203	142	1
204	142	1
205	142	1
89	143	1
90	143	1
91	143	1
142	143	1
144	143	1
205	143	1
91	144	1
143	144	1
145	144	1
205	144	1
206	144	1
207	144	1
91	145	1
92	145	1
93	145	1
144	145	1
146	145	1
207	145	1
93	146	1
145	146	1
147	146	1
207	146	1
208	146	1
209	146	1
93	147	1
94	147	1
95	147	1
146	147	1
148	147	1
209	147	1
95	148	1
147	148	1
149	148	1
209	148	1
210	148	1
211	148	1
95	149	1
148	149	1
150	149	1
211	149	1
149	150	1
151	150	1
211	150	1
212	150	1
213	150	1
150	151	1
152	151	1
213	151	1
151	152	1
213	152	1
214	152	1
215	152	1
215	153	1
216	153	1
217	153	1
155	154	1
223	154	1
224	154	1
225	154	1
154	155	1
156	155	1
225	155	1
155	156	1
157	156	1
225	156	1
226	156	1
227	156	1
96	157	1
156	157	1
158	157	1
227	157	1
96	158	1
157	158	1
159	158	1
227	158	1
228	158	1
229	158	1
96	159	1
97	159	1
98	159	1
158	159	1
160	159	1
229	159	1
98	160	1
159	160	1
161	160	1
229	160	1
230	160	1
231	160	1
98	161	1
99	161	1
100	161	1
160	161	1
162	161	1
231	161	1
100	162	1
161	162	1
163	162	1
231	162	1
232	162	1
233	162	1
100	163	1
101	163	1
102	163	1
162	163	1
164	163	1
233	163	1
102	164	1
163	164	1
165	164	1
233	164	1
234	164	1
235	164	1
102	165	1
103	165	1
104	165	1
164	165	1
166	165	1
235	165	1
104	166	1
165	166	1
167	166	1
235	166	1
236	166	1
237	166	1
104	167	1
105	167	1
106	167	1
166	167	1
168	167	1
237	167	1
106	168	1
167	168	1
169	168	1
237	168	1
238	168	1
239	168	1
106	169	1
107	169	1
108	169	1
168	169	1
170	169	1
239	169	1
108	170	1
169	170	1
171	170	1
239	170	1
240	170	1
241	170	1
108	171	1
109	171	1
110	171	1
170	171	1
172	171	1
241	171	1
110	172	1
171	172	1
173	172	1
241	172	1
242	172	1
243	172	1
110	173	1
111	173	1
112	173	1
172	173	1
174	173	1
243	173	1
112	174	1
173	174	1
175	174	1
243	174	1
244	174	1
245	174	1
112	175	1
113	175	1
114	175	1
174	175	1
176	175	1
245	175	1
114	176	1
175	176	1
177	176	1
245	176	1
246	176	1
247	176	1
114	177	1
115	177	1
116	177	1
176	177	1
178	177	1
247	177	1
116	178	1
177	178	1
179	178	1
247	178	1
248	178	1
249	178	1
116	179	1
117	179	1
118	179	1
178	179	1
180	179	1
249	179	1
118	180	1
179	180	1
181	180	1
249	180	1
250	180	1
251	180	1
118	181	1
119	181	1
120	181	1
180	181	1
182	181	1
251	181	1
120	182	1
181	182	1
183	182	1
251	182	1
252	182	1
253	182	1
120	183	1
121	183	1
122	183	1
182	183	1
184	183	1
253	183	1
122	184	1
183	184	1
185	184	1
253	184	1
254	184	1
255	184	1
122	185	1
123	185	1
124	185	1
184	185	1
186	185	1
255	185	1
124	186	1
185	186	1
187	186	1
255	186	1
256	186	1
257	186	1
124	187	1
125	187	1
126	187	1
186	187	1
188	187	1
257	187	1
126	188	1
187	188	1
189	188	1
257	188	1
258	188	1
259	188	1
126	189	1
127	189	1
128	189	1
188	189	1
190	189	1
259	189	1
128	190	1
189	190	1
191	190	1
259	190	1
260	190	1
261	190	1
128	191	1
129	191	1
130	191	1
190	191	1
192	191	1
261	191	1
130	192	1
191	192	1
193	192	1
261	192	1
262	192	1
263	192	1
130	193	1
131	193	1
132	193	1
192	193	1
194	193	1
263	193	1
132	194	1
193	194	1
195	194	1
263	194	1
264	194	1
265	194	1
132	195	1
133	195	1
134	195	1
194	195	1
196	195	1
265	195	1
134	196	1
195	196	1
197	196	1
265	196	1
266	196	1
267	196	1
134	197	1
135	197	1
136	197	1
196	197	1
198	197	1
267	197	1
136	198	1
197	198	1
199	198	1
267	198	1
268	198	1
269	198	1
136	199	1
137	199	1
138	199	1
198	199	1
200	199	1
269	199	1
138	200	1
199	200	1
201	200	1
269	200	1
270	200	1
271	200	1
138	201	1
139	201	1
140	201	1
200	201	1
202	201	1
271	201	1
140	202	1
201	202	1
203	202	1
271	202	1
272	202	1
273	202	1
140	203	1
141	203	1
142	203	1
202	203	1
204	203	1
273	203	1
142	204	1
203	204	1
205	204	1
273	204	1
274	204	1
275	204	1
142	205	1
143	205	1
144	205	1
204	205	1
206	205	1
275	205	1
144	206	1
205	206	1
207	206	1
275	206	1
276	206	1
277	206	1
144	207	1
145	207	1
146	207	1
206	207	1
208	207	1
277	207	1
146	208	1
207	208	1
209	208	1
277	208	1
278	208	1
279	208	1
146	209	1
147	209	1
148	209	1
208	209	1
210	209	1
279	209	1
148	210	1
209	210	1
211	210	1
279	210	1
280	210	1
281	210	1
148	211	1
149	211	1
150	211	1
210	211	1
212	211	1
281	211	1
150	212	1
211	212	1
213	212	1
281	212	1
282	212	1
283	212	1
150	213	1
151	213	1
152	213	1
212	213	1
214	213	1
283	213	1
152	214	1
213	214	1
215	214	1
283	214	1
284	214	1
285	214	1
152	215	1
153	215	1
214	215	1
216	215	1
285	215	1
153	216	1
215	216	1
217	216	1
285	216	1
286	216	1
287	216	1
153	217	1
216	217	1
218	217	1
287	217	1
217	218	1
287	218	1
288	218	1
289	218	1
289	219	1
290	219	1
291	219	1
221	220	1
297	220	1
298	220	1
299	220	1
220	221	1
222	221	1
299	221	1
221	222	1
223	222	1
299	222	1
300	222	1
301	222	1
154	223	1
222	223	1
224	223	1
301	223	1
154	224	1
223	224	1
225	224	1
301	224	1
302	224	1
303	224	1
154	225	1
155	225	1
156	225	1
224	225	1
226	225	1
303	225	1
156	226	1
225	226	1
227	226	1
303	226	1
304	226	1
305	226	1
156	227	1
157	227	1
158	227	1
226	227	1
228	227	1
305	227	1
158	228	1
227	228	1
229	228	1
305	228	1
306	228	1
307	228	1
158	229	1
159	229	1
160	229	1
228	229	1
230	229	1
307	229	1
160	230	1
229	230	1
231	230	1
307	230	1
308	230	1
309	230	1
160	231	1
161	231	1
162	231	1
230	231	1
232	231	1
309	231	1
162	232	1
231	232	1
233	232	1
309	232	1
310	232	1
311	232	1
162	233	1
163	233	1
164	233	1
232	233	1
234	233	1
311	233	1
164	234	1
233	234	1
235	234	1
311	234	1
312	234	1
313	234	1
164	235	1
165	235	1
166	235	1
234	235	1
236	235	1
313	235	1
166	236	1
235	236	1
237	236	1
313	236	1
314	236	1
315	236	1
166	237	1
167	237	1
168	237	1
236	237	1
238	237	1
315	237	1
168	238	1
237	238	1
239	238	1
315	238	1
316	238	1
317	238	1
168	239	1
169	239	1
170	239	1
238	239	1
240	239	1
317	239	1
170	240	1
239	240	1
241	240	1
317	240	1
318	240	1
319	240	1
170	241	1
171	241	1
172	241	1
240	241	1
242	241	1
319	241	1
172	242	1
241	242	1
243	242	1
319	242	1
320	242	1
321	242	1
172	243	1
173	243	1
174	243	1
242	243	1
244	243	1
321	243	1
174	244	1
243	244	1
245	244	1
321	244	1
322	244	1
323	244	1
174	245	1
175	245	1
176	245	1
244	245	1
246	245	1
323	245	1
176	246	1
245	246	1
247	246	1
323	246	1
324	246	1
325	246	1
176	247	1
177	247	1
178	247	1
246	247	1
248	247	1
325	247	1
178	248	1
247	248	1
249	248	1
325	248	1
326	248	1
327	248	1
178	249	1
179	249	1
180	249	1
248	249	1
250	249	1
327	249	1
180	250	1
249	250	1
251	250	1
327	250	1
328	250	1
329	250	1
180	251	1
181	251	1
182	251	1
250	251	1
252	251	1
329	251	1
182	252	1
251	252	1
253	252	1
329	252	1
330	252	1
331	252	1
182	253	1
183	253	1
184	253	1
252	253	1
254	253	1
331	253	1
184	254	1
253	254	1
255	254	1
331	254	1
332	254	1
333	254	1
184	255	1
185	255	1
186	255	1
254	255	1
256	255	1
333	255	1
186	256	1
255	256	1
257	256	1
333	256	1
334	256	1
335	256	1
186	257	1
187	257	1
188	257	1
256	257	1
258	257	1
335	257	1
188	258	1
257	258	1
259	258	1
335	258	1
336	258	1
337	258	1
188	259	1
189	259	1
190	259	1
258	259	1
260	259	1
337	259	1
190	260	1
259	260	1
261	260	1
337	260	1
338	260	1
339	260	1
190	261	1
191	261	1
192	261	1
260	261	1
262	261	1
339	261	1
192	262	1
261	262	1
263	262	1
339	262	1
340	262	1
341	262	1
192	263	1
193	263	1
194	263	1
262	263	1
264	263	1
341	263	1
194	264	1
263	264	1
265	264	1
341	264	1
342	264	1
343	264	1
194	265	1
195	265	1
196	265	1
264	265	1
266	265	1
343	265	1
196	266	1
265	266	1
267	266	1
343	266	1
344	266	1
345	266	1
196	267	1
197	267	1
198	267	1
266	267	1
268	267	1
345	267	1
198	268	1
267	268	1
269	268	1
345	268	1
346	268	1
347	268	1
198	269	1
199	269	1
200	269	1
268	269	1
270	269	1
347	269	1
200	270	1
269	270	1
271	270	1
347	270	1
348	270	1
349	270	1
200	271	1
201	271	1
202	271	1
270	271	1
272	271	1
349	271	1
202	272	1
271	272	1
273	272	1
349	272	1
350	272	1
351	272	1
202	273	1
203	273	1
204	273	1
272	273	1
274	273	1
351	273	1
204	274	1
273	274	1
275	274	1
351	274	1
352	274	1
353	274	1
204	275	1
205	275	1
206	275	1
274	275	1
276	275	1
353	275	1
206	276	1
275	276	1
277	276	1
353	276	1
354	276	1
355	276	1
206	277	1
207	277	1
208	277	1
276	277	1
278	277	1
355	277	1
208	278	1
277	278	1
279	278	1
355	278	1
356	278	1
357	278	1
208	279	1
209	279	1
210	279	1
278	279	1
280	279	1
357	279	1
210	280	1
279	280	1
281	280	1
357	280	1
358	280	1
359	280	1
210	281	1
211	281	1
212	281	1
280	281	1
282	281	1
359	281	1
212	282	1
281	282	1
283	282	1
359	282	1
360	282	1
361	282	1
212	283	1
213	283	1
214	283	1
282	283	1
284	283	1
361	283	1
214	284	1
283	284	1
285	284	1
361	284	1
362	284	1
363	284	1
214	285	1
215	285	1
216	285	1
284	285	1
286	285	1
363	285	1
216	286	1
285	286	1
287	286	1
363	286	1
364	286	1
365	286	1
216	287	1
217	287	1
218	287	1
286	287	1
288	287	1
365	287	1
218	288	1
287	288	1
289	288	1
365	288	1
366	288	1
367	288	1
218	289	1
219	289	1
288	289	1
290	289	1
367	289	1
219	290	1
289	290	1
291	290	1
367	290	1
368	290	1
369	290	1
219	291	1
290	291	1
292	291	1
369	291	1
291	292	1
369	292	1
370	292	1
371	292	1
371	293	1
372	293	1
373	293	1
295	294	1
376	294	1
377	294	1
378	294	1
294	295	1
296	295	1
378	295	1
295	296	1
297	296	1
378	296	1
379	296	1
380	296	1
220	297	1
296	297	1
298	297	1
380	297	1
220	298	1
297	298	1
299	298	1
380	298	1
381	298	1
382	298	1
220	299	1
221	299	1
222	299	1
298	299	1
300	299	1
382	299	1
222	300	1
299	300	1
301	300	1
382	300	1
383	300	1
384	300	1
222	301	1
223	301	1
224	301	1
300	301	1
302	301	1
384	301	1
224	302	1
301	302	1
303	302	1
384	302	1
385	302	1
386	302	1
224	303	1
225	303	1
226	303	1
302	303	1
304	303	1
386	303	1
226	304	1
303	304	1
305	304	1
386	304	1
387	304	1
388	304	1
226	305	1
227	305	1
228	305	1
304	305	1
306	305	1
388	305	1
228	306	1
305	306	1
307	306	1
388	306	1
389	306	1
390	306	1
228	307	1
229	307	1
230	307	1
306	307	1
308	307	1
390	307	1
230	308	1
307	308	1
309	308	1
390	308	1
391	308	1
392	308	1
230	309	1
231	309	1
232	309	1
308	309	1
310	309	1
392	309	1
232	310	1
309	310	1
311	310	1
392	310	1
393	310	1
394	310	1
232	311	1
233	311	1
234	311	1
310	311	1
312	311	1
394	311	1
234	312	1
311	312	1
313	312	1
394	312	1
395	312	1
396	312	1
234	313	1
235	313	1
236	313	1
312	313	1
314	313	1
396	313	1
236	314	1
313	314	1
315	314	1
396	314	1
397	314	1
398	314	1
236	315	1
237	315	1
238	315	1
314	315	1
316	315	1
398	315	1
238	316	1
315	316	1
317	316	1
398	316	1
399	316	1
400	316	1
238	317	1
239	317	1
240	317	1
316	317	1
318	317	1
400	317	1
240	318	1
317	318	1
319	318	1
400	318	1
401	318	1
402	318	1
240	319	1
241	319	1
242	319	1
318	319	1
320	319	1
402	319	1
242	320	1
319	320	1
321	320	1
402	320	1
403	320	1
404	320	1
242	321	1
243	321	1
244	321	1
320	321	1
322	321	1
404	321	1
244	322	1
321	322	1
323	322	1
404	322	1
405	322	1
406	322	1
244	323	1
245	323	1
246	323	1
322	323	1
324	323	1
406	323	1
246	324	1
323	324	1
325	324	1
406	324	1
407	324	1
408	324	1
246	325	1
247	325	1
248	325	1
324	325	1
326	325	1
408	325	1
248	326	1
325	326	1
327	326	1
408	326	1
409	326	1
410	326	1
248	327	1
249	327	1
250	327	1
326	327	1
328	327	1
410	327	1
250	328	1
327	328	1
329	328	1
410	328	1
411	328	1
412	328	1
250	329	1
251	329	1
252	329	1
328	329	1
330	329	1
412	329	1
252	330	1
329	330	1
331	330	1
412	330	1
413	330	1
414	330	1
252	331	1
253	331	1
254	331	1
330	331	1
332	331	1
414	331	1
254	332	1
331	332	1
333	332	1
414	332	1
415	332	1
416	332	1
254	333	1
255	333	1
256	333	1
332	333	1
334	333	1
416	333	1
256	334	1
333	334	1
335	334	1
416	334	1
417	334	1
418	334	1
256	335	1
257	335	1
258	335	1
334	335	1
336	335	1
418	335	1
258	336	1
335	336	1
337	336	1
418	336	1
419	336	1
420	336	1
258	337	1
259	337	1
260	337	1
336	337	1
338	337	1
420	337	1
260	338	1
337	338	1
339	338	1
420	338	1
421	338	1
422	338	1
260	339	1
261	339	1
262	339	1
338	339	1
340	339	1
422	339	1
262	340	1
339	340	1
341	340	1
422	340	1
423	340	1
424	340	1
262	341	1
263	341	1
264	341	1
340	341	1
342	341	1
424	341	1
264	342	1
341	342	1
343	342	1
424	342	1
425	342	1
426	342	1
264	343	1
265	343	1
266	343	1
342	343	1
344	343	1
426	343	1
266	344	1
343	344	1
345	344	1
426	344	1
427	344	1
428	344	1
266	345	1
267	345	1
268	345	1
344	345	1
346	345	1
428	345	1
268	346	1
345	346	1
347	346	1
428	346	1
429	346	1
430	346	1
268	347	1
269	347	1
270	347	1
346	347	1
348	347	1
430	347	1
270	348	1
347	348	1
349	348	1
430	348	1
431	348	1
432	348	1
270	349	1
271	349	1
272	349	1
348	349	1
350	349	1
432	349	1
272	350	1
349	350	1
351	350	1
432	350	1
433	350	1
434	350	1
272	351	1
273	351	1
274	351	1
350	351	1
352	351	1
434	351	1
274	352	1
351	352	1
353	352	1
434	352	1
435	352	1
436	352	1
274	353	1
275	353	1
276	353	1
352	353	1
354	353	1
436	353	1
276	354	1
353	354	1
355	354	1
436	354	1
437	354	1
438	354	1
276	355	1
277	355	1
278	355	1
354	355	1
356	355	1
438	355	1
278	356	1
355	356	1
357	356	1
438	356	1
439	356	1
440	356	1
278	357	1
279	357	1
280	357	1
356	357	1
358	357	1
440	357	1
280	358	1
357	358	1
359	358	1
440	358	1
441	358	1
442	358	1
280	359	1
281	359	1
282	359	1
358	359	1
360	359	1
442	359	1
282	360	1
359	360	1
361	360	1
442	360	1
[truncated: 211,802 more rows]
