# Supplementary material for: Bacterial age distribution in soil – Generational gaps in adjacent hot and cold spots
Source: PLoS Comput Biol. 2022 Feb 25;18(2):e1009857. doi: 10.1371/journal.pcbi.1009857 (PMC8906644; doi:10.1371/journal.pcbi.1009857)
Supplement: S1 Data — (ZIP) [file pcbi.1009857.s010.zip › S1_Data/fbaibm-master/init/geometryGeneration/createCircularGeometry_FBAIBM.m]

function [ pts,adj,boundaryMat ] = createCircularGeometry_FBAIBM( radius,channelLength)
%CREATECIRCULARGEOMETRY Summary of this function goes here
%   Detailed explanation goes here

% Create the hexagonal network
dx=channelLength;
dy=sqrt((channelLength)^2-(dx/2)^2);
xmax=2.5*radius;
ymax=2.5*radius;
rows_x=floor((xmax-dx/2)./dx);
rows_y=floor((ymax)./dy);
pts_y=rows_y+1;
x_ind=1:rows_x;
y_ind=1:rows_y;
xvec=[0,x_ind.*dx];
yvec=[0,y_ind.*dy];
odd=[1:2:pts_y];
[xmat,ymat]=meshgrid(xvec,yvec);
xmat(odd,:)=xmat(odd,:)+dx/2;
x=reshape(xmat,[],1);
y=reshape(ymat,[],1);

% Create the coordinate matrix
z=zeros(size(x));
pts=[x,y,z];

% Create the adjacency matrix
[ adj ] = createAdjacencyMat_FBAIBM( pts,channelLength );

% Crop the circle from the original network
middle_dist=sqrt((x-xmax/2).^2+(y-ymax/2).^2);
ID=find(middle_dist>radius);
pts(ID,:)=[];
adj(ID,:)=[];
adj(:,ID)=[];
pts(:,1)=pts(:,1)-min(pts(:,1));
pts(:,2)=pts(:,2)-min(pts(:,2));


middle_dist=sqrt((pts(:,1)-max(pts(:,1))./2).^2+(pts(:,2)-max(pts(:,2))./2).^2);


% Create the boundaries and reqrite to matrix form for the model
degree=sum(adj,2);
periphery=find(degree<6);
[~,centerNode]=min(middle_dist);
connected=find(adj(:,centerNode));
centralBoundary=sort([centerNode;connected]);


% 
% figure;
% hold on
% gplot(adj,pts,'k')
% plot(pts(periphery,1),pts(periphery,2),'ob')
% plot(pts(centralBoundary,1),pts(centralBoundary,2),'or')
% axis equal tight


boundary=cell(2,1);
boundary{1}=periphery;
boundary{2}=centralBoundary;
maxBoundaryLength=max(cellfun(@length,boundary));
boundaryMat=zeros(maxBoundaryLength,length(boundary));
for jj=1:length(boundary)
    boundaryMat(1:length(boundary{jj}),jj)=boundary{jj};
end

end
