# Supplementary material for: Bacterial age distribution in soil – Generational gaps in adjacent hot and cold spots
Source: PLoS Comput Biol. 2022 Feb 25;18(2):e1009857. doi: 10.1371/journal.pcbi.1009857 (PMC8906644; doi:10.1371/journal.pcbi.1009857)
Supplement: S1 Data — (ZIP) [file pcbi.1009857.s010.zip › S1_Data/fbaibm-master/bio/metabolism/bacterialGrowth_FBAIBM.m]

function [ handles ] = bacterialGrowth_FBAIBM( handles )
%[ handles ] = bacterialGrowth_FBAIBM( handles )
% Calculates bacterial growth depending on the local nutrient content.
% Methods include Monod kinetics, FBA and thermodynamic FBA (TFA).
%
%
%INPUT
% handles       FBA-IB model struct
%
%OPTIONAL INPUT
% []            No optional input required
%
%OUTPUTS
% handles       FBA-IB model struct
%
% Benedict Borer 10/2016
% BB, 10/2016, Created file


% Distribute bacterial mass onto nodes and save the total mass.
% BacmassPerNodeSubstrate is a npts x nsubstrates vector where each column
% holds the bacterial mass which uses the respective substrate
bacmass_pernode_substrate=zeros(handles.geom.npts,handles.chem.nsubstrates);
totalBacMass=zeros(handles.geom.npts,1);

% Check which species use the substrate and add their mass
for ns=1:handles.bio.nspecies
    [substrateBacMass, speciesMass] = distributeBacterialMassSubstrate_FBAIBM( handles.bio.species{ns}, handles.geom.npts, handles.chem.nsubstrates );
    bacmass_pernode_substrate=bacmass_pernode_substrate+substrateBacMass;
    totalBacMass=totalBacMass+speciesMass;
end

%Calculate how much substrate is available per mass at each node
% unit is mmol/gDW/h or mol/kg/h
[ mol_perbacmass ] = calculateMolPerBacMass_FBAIBM( bacmass_pernode_substrate,handles.chem.concWater,handles.hydro.volumeWater,handles.chem.nsubstrates,handles.temp.dt );

% Calculate bacterial growth and consumption for each species
bacterial_consumption=zeros(handles.geom.npts,handles.chem.nsubstrates);
totBacGain=0;
handles.bio.nbac=0;
for sn=1:handles.bio.nspecies
    bac=handles.bio.species{sn};
        
    % Again distribute individual bac mass
    substrateBacMass=distributeBacterialMassSubstrate_FBAIBM( bac, handles.geom.npts, handles.chem.nsubstrates );

    if strcmp(bac.metabolism.type,'Monod')
        [ grate_model, substrate_consumption ] = calculateNetworkGrowthMonod_FBAIBM( bac, mol_perbacmass,...
            substrateBacMass, handles.chem.concWater, handles.geom.npts, handles.chem.nsubstrates, handles.temp.dt );
    elseif strcmp(bac.metabolism.type,'FBA')
        [ grate_model, substrate_consumption ] = calculateNetworkGrowthFBA_FBAIBM( bac, mol_perbacmass,...
            substrateBacMass,handles.chem.concWater, handles.geom.npts, handles.chem.nsubstrates, handles.adm.paralellOption );
    elseif strcmp(bac.metabolism.type,'TFA')
        [ grate_model, substrate_consumption ] = calculateNetworkGrowthTFA_FBAIBM( bac, mol_perbacmass,...
            substrateBacMass, handles.chem.concWater, handles.geom.npts, handles.chem.nsubstrates );
    end

    % Calculate growth rate and mass gain of each cell
    bac.mu=grate_model(bac.pos);
    bacGain=bac.m.*bac.mu.*handles.temp.dt;
    bac.m=bac.m+bacGain;
    
    % Store consumption per individual cell
    bac.consum=bac.consum+substrate_consumption(bac.pos,:).*repmat(bac.m,1,handles.chem.nsubstrates);

    % calculate a location interpolated growth rate for chemotaxis
    bac.muOld=bac.muPercentage;
    bac.muPercentage=(bac.progress.*(grate_model(bac.oppositePos))+(1-bac.progress).*(bac.mu));
    
    % Calculate the total mass gained in this timestep
    totBacGain=totBacGain+sum(bacGain);
    
    % Calculate how many moles are consumed from the cellular uptake rates
    molar_consumption=substrate_consumption.*substrateBacMass./3600.*handles.temp.dt;
    
    % Save the produced substrates per specie and time step
    observationProduction=handles.obs.speciesProduction{sn};
    prep=molar_consumption;
    prep(prep<0)=0;
    observationProduction(handles.temp.iteration,:)=sum(prep);
    handles.obs.speciesProduction{sn}=observationProduction;
    
    % Save the consumed substrates per specie and time step
    observationConsumption=handles.obs.speciesConsumption{sn};
    prep=molar_consumption;
    prep(prep>0)=0;
    observationConsumption(handles.temp.iteration,:)=sum(prep);
    handles.obs.speciesConsumption{sn}=observationConsumption;
    
    
    
    bacterial_consumption=bacterial_consumption+molar_consumption;
    
    %Update the bacterial age
    bac.age=bac.age+handles.temp.dt;
    handles.bio.nbac=handles.bio.nbac+bac.n;
    handles.obs.specieCells(handles.temp.iteration,sn)=bac.n;

    handles.bio.grate=grate_model;
    handles.bio.species{sn}=bac;
end


% Calculate bacterial consumption in terms of concentration reduction
handles.chem.consumption=((bacterial_consumption*-1)./repmat(handles.hydro.volumeWater,1,handles.chem.nsubstrates)); %[mmol = mol/m^3]

handles.bio.totBacMass=sum(totalBacMass);
handles.bio.totBacGain=(totBacGain);
end
