# Supplementary material for: Bacterial age distribution in soil – Generational gaps in adjacent hot and cold spots
Source: PLoS Comput Biol. 2022 Feb 25;18(2):e1009857. doi: 10.1371/journal.pcbi.1009857 (PMC8906644; doi:10.1371/journal.pcbi.1009857)
Supplement: S1 Data — (ZIP) [file pcbi.1009857.s010.zip › S1_Data/fbaibm-master/analysis/bio/calculateDiversity_FBAIBM.m]

function [shannon,evenness,richness] = calculateShannon_FBAIBM(anc)
% Calculate shannon diversity index based on the input vector of ancestor
% ID
%
%
%INPUT
% anc                   Vector of ancestral IDs
%
%OPTIONAL INPUT
% []                    No optional input required  
%                
%OUTPUTS
% shannon           Shannon diversity index  

% Benedict Borer 01/2019
% BB, 01/2019, Created file

if isrow(anc)
    anc=anc';
end


richness=length(unique(anc));
numBac=length(anc);
totalAbundance = accumarray(anc,ones(numBac,1),[richness 1]); %[#]
relativeAbundance=totalAbundance./numBac;
shannon=-sum(relativeAbundance.*log(relativeAbundance));
evenness=shannon/log(richness);
end
