# Supplementary material for: Bacterial age distribution in soil – Generational gaps in adjacent hot and cold spots
Source: PLoS Comput Biol. 2022 Feb 25;18(2):e1009857. doi: 10.1371/journal.pcbi.1009857 (PMC8906644; doi:10.1371/journal.pcbi.1009857)
Supplement: S1 Data — (ZIP) [file pcbi.1009857.s010.zip › S1_Data/fbaibm-master/analysis/bio/plotHabitatConnectivity_FBAIBM.m]

function [ velocityPlot] = plotHabitatConnectivity_FBAIBM( handles, bacView )
%Analyses the model output from a simulation
%
%
%INPUT
% handles           FBA-IB model struct
% keyword           string keyword (absolute or scaled)
%
%OPTIONAL INPUT
% specie            ID of specie to be plotted
%
%OUTPUTS
% massPlot          handle to bacterial mass plot
% h                 handle to colorbar
%
%
% Benedict Borer 10/2016
% BB, 10/2016, Created file

if bacView==1
    satu=ones(size(handles.hydro.saturation));
    satu(handles.hydro.wft<2E-6)=0;
else
    satu=handles.hydro.saturation;
end


if handles.geom.ncorners==3
    [ velocityPlot ] = plotPoreSaturation_FBAIBM( handles.geom.links.radius ,handles.geom.links.length,...
        handles.geom.pts.X,handles.geom.pts.Y,handles.geom.adj,handles.geom.links.angleHorz,satu );
elseif handles.geom.ncorners==4
    [ velocityPlot ] = plotPoreSaturation_FBAIBM( handles.geom.links.width ,handles.geom.links.length,...
        handles.geom.pts.X,handles.geom.pts.Y,handles.geom.adj,handles.geom.links.angleHorz,satu );
end


if length(unique(satu))==1
   velocityPlot.FaceAlpha=unique(satu);
end


end
