# Supplementary material for: Bacterial age distribution in soil – Generational gaps in adjacent hot and cold spots
Source: PLoS Comput Biol. 2022 Feb 25;18(2):e1009857. doi: 10.1371/journal.pcbi.1009857 (PMC8906644; doi:10.1371/journal.pcbi.1009857)
Supplement: S1 Data — (ZIP) [file pcbi.1009857.s010.zip › S1_Data/fbaibm-master/analysis/general/fillArea_FBAIBM.m]

function [filledArea]=fillArea_FBAIBM(binCenters,upper,lower,patchColor,edgeColor,patchTransparency)


if iscolumn(binCenters)
    binCenters=binCenters';
end

if iscolumn(upper)
    upper=upper';
end

if iscolumn(lower)
    lower=lower';
end


filled=[upper,fliplr(lower)];
% filled(filled<0)=0;
binCenters=[binCenters,fliplr(binCenters)];


if length(binCenters)<100
    filledArea=fill(binCenters,filled,patchColor);
else
    factor=round(length(binCenters)/100);
    binCenters = decimate(binCenters,factor);
    filled = decimate(filled,factor);
    filledArea=fill(binCenters,filled,patchColor);
end


set(filledArea,'EdgeColor',edgeColor,'FaceAlpha',patchTransparency,'EdgeAlpha',patchTransparency,'Linewidth',2);


end
