# Supplementary material for: Bacterial age distribution in soil – Generational gaps in adjacent hot and cold spots
Source: PLoS Comput Biol. 2022 Feb 25;18(2):e1009857. doi: 10.1371/journal.pcbi.1009857 (PMC8906644; doi:10.1371/journal.pcbi.1009857)
Supplement: S1 Data — (ZIP) [file pcbi.1009857.s010.zip › S1_Data/fbaibm-master/analysis/phys/getCentralNode_FBAIBM.m]

function [ centralID, euclideanDist ] = getCentralNode_FBAIBM( X,Y,Z )
% Find the central node of a pore network and distances to all other nodes
%
%
%INPUT
% X                     X coordinates of the network
% Y                     Y coordinates of the network
% Z                     Z coordinates of the network
%
%OPTIONAL INPUT
% []                    No optional input required  
%                
%OUTPUTS
% centralID             Node ID of the central node
% euclidDist            Distance to all other nodes
%
% Benedict Borer 10/2019
% BB, 10/2019, Created file

Xhalf=max(X)./2;
Yhalf=max(Y)./2;
Zhalf=max(Z)./2;

dist=sqrt((X-Xhalf).^2+(Y-Yhalf).^2+(Z-Zhalf).^2);
[~,centralID]=min(dist);

euclideanDist=sqrt((X-X(centralID)).^2+(Y-Y(centralID)).^2+(Z-Z(centralID)).^2);
end
