# Supplementary material for: Bacterial age distribution in soil – Generational gaps in adjacent hot and cold spots
Source: PLoS Comput Biol. 2022 Feb 25;18(2):e1009857. doi: 10.1371/journal.pcbi.1009857 (PMC8906644; doi:10.1371/journal.pcbi.1009857)
Supplement: S1 Data — (ZIP) [file pcbi.1009857.s010.zip › S1_Data/fbaibm-master/io/phys/importGeometry_FBAIBM.m]

function [ geom ] = importGeometry_FBAIBM( geom,filePath,nodeDimension,ncorners,logbook)
% Load the specific data for pores (geometry of pores) or patches (porosity and fractal dimension)
%
%
%INPUT
% geom              geometry structure
% nodeDimension     Dimension of nodes (1 or 2)
% geometryFile      File path for geometry parameters
% logbook           File handle to logbook txt file
%
%OPTIONAL INPUT
% []                No optional input required
%
%OUTPUTS
% geom              geometry struct
%
% Benedict Borer 05/2017
% BB, 05/2017, Created file

%%%%%%%%%%%%%%%%%%%%%%%%%%%%%%%%%%%%%%%%%%%%%%%%%%%%%%%%%%%%%%%%%%%%%%%%%%%
% Load the network and hydration data

% Node coordinates
fileName=fullfile(filePath,'IO','Phys','NodeCoordinates.txt');
if exist(fileName)==2
    pts=dlmread(fileName);
else
    abortFunction=mfilename();
    errorString=['Could not laod the node coordinates: NodeCoordinates.txt does not exist'];
    addLogBookEntry_FBAIBM(logbook, errorString, abortFunction );
    error('Could not load physical domain: Check logbook');
end

% Load the adjacency matrix
fileName=fullfile(filePath,'IO','Phys','NodeAdjacency.txt');
if exist(fileName)==2
    adjCols=dlmread(fileName);
    adj=sparse(adjCols(:,1),adjCols(:,2),adjCols(:,3));
else
    abortFunction=mfilename();
    errorString=['Could not laod the node adjacency: NodeAdjacency.txt does not exist'];
    addLogBookEntry_FBAIBM( logbook, errorString, abortFunction );
    error('Could not load physical domain: Check logbook');
end

% Load the boundary node groups
fileName=fullfile(filePath,'IO','Phys','NodeBoundaries.txt');
if exist(fileName)==2
    boundaryMat=dlmread(fileName);
    [~, numBnd]=size(boundaryMat);
    boundaryCell=cell(numBnd,1);
    boundaryClassification=boundaryMat(1,:);
    boundaryMat(1,:)=[];
    for kk=1:numBnd
        % First remove all zeros from the matrix, were only added to save
        % the matrix in square form
        boundaryCell{kk}=boundaryMat(boundaryMat(:,kk)~=0,kk);
    end
else
    abortFunction=mfilename();
    errorString=['Could not laod the node boundaries: NodeBoundaries.txt does not exist'];
    addLogBookEntry_FBAIBM( logbook, errorString, abortFunction );
    error('Could not load physical domain: Check logbook');
end

%%%%%%%%%%%%%%%%%%%%%%%%%%%%%%%%%%%%%%%%%%%%%%%%%%%%%%%%%%%%%%%%%%%%%%%%%%%
% Check the format of all the loaded variables

% Check the format of the node coordinates and adjacency matrix
[rows, cols]=size(pts);
checkDataFormat_FBAIBM( logbook,pts,mfilename(),rows,3);
checkDataFormat_FBAIBM( logbook,adj,mfilename(),rows,rows);

if max(max(boundaryMat))>length(pts(:,1))
    abortFunction=mfilename();
    errorString=['Node boundary ID higher than number of nodes'];
    addLogBookEntry_FBAIBM( logbook, errorString, abortFunction );
    error('Could not load physical domain: Check logbook');
end


% Check if the adjacency matrix is symmetric
if issymmetric(adj)==0
    abortFunction=mfilename();
    errorString=['Loaded adjacency matrix is not symmetrical'];
    addLogBookEntry_FBAIBM( handles.adm.logbook, errorString, abortFunction );
    error('Could not load physical domain: Check logbook');
end


%%%%%%%%%%%%%%%%%%%%%%%%%%%%%%%%%%%%%%%%%%%%%%%%%%%%%%%%%%%%%%%%%%%%%%%%%%%
% Assign the data to the geometry structure

% obtain TOTAL links and nodes (i.e. one channel is two links)
[r,c,v]=find(triu(adj));
geom.npts=length(pts(:,1));
geom.nlinks=length(r);

% add the pts, adj and degree of nodes to the data structure
geom.pts.X=pts(:,1);
geom.pts.Y=pts(:,2);
geom.pts.Z=pts(:,3);
geom.pts.degree=full(sum(adj,2));
geom.adj=adj;
geom.nodeDimension=nodeDimension;
geom.ncorners=ncorners;

% Store boundary groups in the struct
geom.boundaryGroupsOriginal=boundaryCell;
geom.boundaryClassification=boundaryClassification;

% Obtain the spacing between two points
geom.links.length=getNetworkMesh_FBAIBM(geom.pts.X, geom.pts.Y,geom.adj);


% Get the adjacency interrelation vector find(triu( )) vs find
% [r,c,v]=find(triu(adj));
rr=[r;c];
cc=[c;r];
vv=[1:length(r),1:length(r)]';
modAdj=sparse(rr,cc,vv,geom.npts,geom.npts);
[~,~,geom.convertAdj]=find(modAdj);


end
