# Supplementary material for: Bacterial age distribution in soil – Generational gaps in adjacent hot and cold spots
Source: PLoS Comput Biol. 2022 Feb 25;18(2):e1009857. doi: 10.1371/journal.pcbi.1009857 (PMC8906644; doi:10.1371/journal.pcbi.1009857)
Supplement: S1 Data — (ZIP) [file pcbi.1009857.s010.zip › S1_Data/fbaibm-master/io/phys/importGeometrySpecifications_FBAIBM.m]

function [ geom ] = importGeometrySpecifications_FBAIBM( geom, filePath,nodeDimension,ncorners,logbook)
% Load the specific data for pores (geometry of pores) or patches (porosity and fractal dimension)
%
%
%INPUT
% geom              geometry structure
% nodeDimension     Dimension of nodes (1 or 2)
% geometryFile      File path for geometry parameters
% logbook           File handle to logbook txt file
%
%OPTIONAL INPUT
% []                No optional input required
%
%OUTPUTS
% geom              geometry struct
%
% Benedict Borer 05/2017
% BB, 05/2017, Created file

geometryFile=fullfile(filePath,'IO','Phys','Geometry.txt');
checkFileExistance_FBAIBM(logbook,geometryFile, mfilename());

if nodeDimension==1
    [ ~, NumericColumns ] = readTxtFile_FBAIBM( geometryFile, ',', 1, 2);
    dimension1=cell2mat(NumericColumns(:, 1));
    dimension2=cell2mat(NumericColumns(:, 2));
    
    % Entries: either one number (homogeneous pores) or one value for each channel
    entries=length(dimension1);
    if entries==1
        dimension1=ones(geom.nlinks,1).*dimension1(1,1);
        dimension2=ones(geom.nlinks,1).*dimension2(1,1);
    end
    
    if ncorners==3
        checkDataFormat_FBAIBM(logbook,[dimension1 dimension2],mfilename(),geom.nlinks,2)
        geom.links.radius=dimension1;
        geom.links.centerAngle=dimension2;
        geom.links.height=(geom.links.radius./sind(geom.links.centerAngle./2))+geom.links.radius;
        geom.links.sideLength=geom.links.height./cosd(geom.links.centerAngle./2);
        geom.links.width=2.*(sind(geom.links.centerAngle./2).*geom.links.sideLength);
        geom.links.upperAngle=(180-geom.links.centerAngle)./2;
    elseif ncorners==4
        checkDataFormat_FBAIBM(logbook,[dimension1 dimension2],mfilename(),geom.nlinks,2)
        geom.links.width=dimension1;
        geom.links.height=dimension2;
        geom.links.radius=min(dimension1,dimension2)./2;
        geom.links.centerAngle=ones(size(dimension1)).*90;
        geom.links.upperAngle=ones(size(dimension1)).*90;
    end
    
elseif nodeDimension==2
    error('Still need to implement this!')
end

end
