# Supplementary material for: Bacterial age distribution in soil – Generational gaps in adjacent hot and cold spots
Source: PLoS Comput Biol. 2022 Feb 25;18(2):e1009857. doi: 10.1371/journal.pcbi.1009857 (PMC8906644; doi:10.1371/journal.pcbi.1009857)
Supplement: S1 Data — (ZIP) [file pcbi.1009857.s010.zip › S1_Data/fbaibm-master/io/administrative/loadSimulationResults_FBAIBM.m]

function [ totalData ] = loadSimulationResults_FBAIBM( simulationFolder, varargin )
% This file schedules preparation of the model structure, loading of all
% data and finally running the actual iteration loop
%
%
%INPUT
% simulationFolder        Path to the simulation folder containing the results   
%
%OPTIONAL INPUT
% []                      No optional input required  
%                
%OUTPUTS
% totalData               all handles stored in a cell 
%
% Benedict Borer 08/2017
% BB, 08/2017, Created file, adapted


% Get the final simulation files

if isempty(varargin)
    searchWord='final';
else
    searchWord=varargin{1};
end

files = dir(fullfile(simulationFolder,'**','*.mat' ));
finalID=find(~cellfun('isempty', strfind({files.name}',searchWord)));
files=files(finalID);

% Load the data
[numFiles ~]=size(files);
totalData=cell(numFiles,1);
for kk=1:numFiles
    totalData{kk}=load(fullfile(files(kk).folder,files(kk).name));
end

% sort the entries by inoculation and/or hydration
if isfield(totalData{round(numFiles/2)},'hydrationID')
    hydration = cellfun(@(x) x.hydrationID, totalData);
    inoculation = cellfun(@(x) x.inoculationID, totalData);
    [~,index] = sortrows([hydration inoculation],[1 2]);
    totalData = totalData(index);
else
    time = cellfun(@(x) x.handles.temp.t, totalData);
    [~,index] = sortrows([time],[1]);
    totalData = totalData(index);
end

end
