# Supplementary material for: Bacterial age distribution in soil – Generational gaps in adjacent hot and cold spots
Source: PLoS Comput Biol. 2022 Feb 25;18(2):e1009857. doi: 10.1371/journal.pcbi.1009857 (PMC8906644; doi:10.1371/journal.pcbi.1009857)
Supplement: S1 Data — (ZIP) [file pcbi.1009857.s010.zip › S1_Data/fbaibm-master/io/hydro/loadHydrologicalDomain_FBAIBM.m]

function [ hydro ] = loadHydrologicalDomain_FBAIBM( handles )
% Creates and loads the parameters related to the hydrological domain
%
%
%INPUT
% handles       FBA-IB model struct
% nodeDimension Dimension of nodes: 1D, 2D
% ncorners      Description of nodes (pore, hexagon path etc)
% geom          Geometry struct
%
%OPTIONAL INPUT
% []            No optional input required
%
%OUTPUTS
% hydro       	Physical domain struct
%
% Benedict Borer 05/2017
% BB, 05/2017, Created file


% Prepare the struct
hydro=struct;
geom=handles.geom;
paths=handles.paths;


%%%%%%%%%%%%%%%%%%%%%%%%%%%%%%%%%%%%%%%%%%%%%%%%%%%%%%%%%%%%%%%%%%%%%%%%%%%
% Load hydration data
% Load the hydration potential (matric potential) values
% hydrationFile=fullfile(paths.filePath,'IO','Phys','Hydration.txt');
folder=fullfile(paths.filePath,'IO','Phys');
[ fileName ] = getFileNames_FBAIBM( folder, 'Hydration', handles.adm.hydrationID );
hydrationFile=fullfile(paths.filePath,'IO','Phys',fileName);

checkFileExistance_FBAIBM(handles.adm.logbook,hydrationFile, mfilename());
[ ~, NumericColumns ] = readTxtFile_FBAIBM( hydrationFile, ',', 1, 1);
potentialValues=cell2mat(NumericColumns(:, 1));
hydro.static=0;
if length(potentialValues)==1
    potentialValues=ones(handles.temp.Nt,1).*potentialValues;
    hydro.static=1;
end
hydro.psi=potentialValues;

% Load the hydration boundary locations (air interface)
hydrationLocationFile=fullfile(paths.filePath,'IO','Phys','HydrationBoundary.txt');
checkFileExistance_FBAIBM(handles.adm.logbook,hydrationLocationFile, mfilename());
[ StringColumns, NumericColumns ] = readTxtFile_FBAIBM( hydrationLocationFile, ',', 1, 1);

hydro.airLocation=cell2mat(NumericColumns(:, 1));
hydro.airLocation(hydro.airLocation==0)=[];

%%%%%%%%%%%%%%%%%%%%%%%%%%%%%%%%%%%%%%%%%%%%%%%%%%%%%%%%%%%%%%%%%%%%%%%%%%%
% Check the format of all the loaded variables
checkDataFormat_FBAIBM( handles,potentialValues,mfilename(),handles.temp.Nt,1);
if max(hydro.airLocation)>geom.npts
    abortFunction=mfilename();
    errorString=['Hydration ID larger than number of nodes: not possible'];
    addLogBookEntry_FBAIBM( handles.adm.logbook, errorString, abortFunction );
    error('Could not load hydrological domain: Check logbook');
end


% Calculate total pore area
if handles.geom.nodeDimension==1
    if handles.geom.ncorners==3
        hydro.totalArea=handles.geom.links.height.*handles.geom.links.width./2;
    elseif handles.geom.ncorners==4
        hydro.totalArea=handles.geom.links.height.*handles.geom.links.width;
    end
end

handles.hydro=hydro;
handles=updateHydrology_FBAIBM(handles);
hydro=handles.hydro;


end
